# Supplementary material for: High-resolution modeling of thermal thresholds and environmental influences on coral bleaching for local and regional reef management
Source: PeerJ. 2018 Feb 16;6:e4382. doi: 10.7717/peerj.4382 (PMC5817939; doi:10.7717/peerj.4382)
Supplement: Supplemental Information 4 [file peerj-06-4382-s004.zip › Data_S1.csv]

Longitude	Latitude	observer_type	year	month	day	severity_rank	depth	K490	UV_B	Speed_current	MMM	MMMmax	SST_SD	moSST	moSST1	moSST2	sst1	sst2	sst3	sst4	sst5	sst6	sst7	sst8	sst9	sst10	sst11	sst12	sst13	sst14	sst15	sst16	sst17	sst18	sst19	sst20	sst21	sst22	sst23	sst24	sst25	sst26	sst27	sst28	sst29	sst30	sst31	sst32	sst33
127.2917175	26.21474503	1	2004	7	1	2	10	0.033695805	0.396912877	0.0617659	28.48681497	28.69945537	0.606780112	28.5236129	28.5236129	28.5236129	27.732	27.626	27.622	27.292	27.583	27.204	27.226	27.344	26.462	25.511	25.17	25.512	26.037	26.23	25.708	25.355	25.579	25.812	25.834	26.066	25.819	26.012	27.155	27.119	27.092	27.058	26.958	26.187	25.864	27.129	27.312	27.328	26.888
129.6259689	28.46808768	1	2005	7	2	2	15	0.029633435	0.383522423	0.003580283	28.17947776	28.5037896	0.719542942	28.013	28.013	28.013	26.724	27.363	27.416	26.77	26.32	26.554	25.145	24.963	25.179	25.62	26.009	25.009	24.784	24.375	24.422	24.613	25.049	25.015	25.004	25.078	23.829	23.738	23.658	23.611	23.263	23.228	23.436	23.678	23.837	23.872	23.856	22.824	23.16
136.2605953	34.01240007	2	2006	7	17	2	3	0.089470549	0.289030861	0.018284393	26.72290848	26.74695662	0.435818882	24.5563871	24.5563871	24.5563871	23.826	24.172	23.683	23.637	23.513	23.547	23.893	23.765	23.872	23.953	25.592	24.814	24.513	24.304	24.466	24.848	23.435	23.36	23.328	23.401	24.058	24.26	23.686	25.549	23.957	23.954	23.205	22.066	21.227	21.058	21.142	21.623	20.416
127.8366137	26.30484158	1	2007	4	14	0	3	0.053524675	0.273797333	0.012892949	28.9127503	29.05686075	0.589846515	21.76743333	21.76743333	21.76743333	21.995	21.622	21.154	21.158	21.178	21.035	21.402	20.932	20.616	20.753	21.081	20.997	21.339	21.995	21.672	21.539	21.622	21.451	21.049	21.126	21.314	21.29	21.084	20.662	20.557	20.691	20.745	20.558	20.594	20.643	20.919	21.12	21.158
129.9651718	32.34400159	4	2007	6	23	0	8	0.077388702	0.28673248	0.062502839	27.62937817	27.67543876	0.482487376	22.65263333	22.65263333	22.65263333	22.61	22.821	23.1	22.676	22.731	22.697	22.827	22.777	23.013	23.669	23.01	22.905	21.611	21.825	22.187	22.133	21.899	21.791	21.46	21.501	21.191	20.962	20.881	20.997	20.893	20.8	20.227	20.315	20.148	19.738	19.849	20.003	19.295
125.2441406	24.76678452	1	2007	7	23	2	3	0.057831368	0.424279185	0.04091552	29.09640756	29.2821444	0.524274643	29.65422581	29.65422581	29.65422581	30.07	29.797	29.77	29.913	29.856	29.723	29.529	28.998	28.269	28.163	29.927	29.792	29.571	29.279	28.772	28.977	29.243	29.273	29.216	29.05	28.991	29.213	29.217	29.033	28.859	28.672	28.605	28.486	28.082	28.17	28.144	27.827	27.818
129.9658585	32.34443667	4	2007	7	23	0	8	0.077399258	0.290946496	0.062502839	27.62937817	27.67543876	0.482487376	25.0913871	25.0913871	25.0913871	25.82	25.145	25.152	25.214	24.342	24.04	23.939	23.751	23.701	23.461	23.494	23.713	23.779	23.73	23.9	24.481	24.751	24.343	24.518	24.482	25.121	24.764	25.254	24.828	24.478	24.434	24.429	23.913	22.617	22.603	22.61	22.821	23.1
129.9601936	32.321737	4	2007	7	23	0	3	0.065057161	0.293271669	0.032831573	27.65521934	27.70147762	0.481512564	25.10425806	25.10425806	25.10425806	25.851	25.194	25.205	25.237	24.429	24.109	23.939	23.769	23.728	23.453	23.49	23.725	23.797	23.749	23.913	24.483	24.753	24.349	24.521	24.482	25.148	24.812	25.281	24.811	24.489	24.434	24.425	23.988	22.634	22.62	22.629	22.822	23.109
127.3455119	26.16880395	1	2007	8	29	2	3	0.034204615	0.349064513	0.012522596	28.44624416	28.65904101	0.609401988	28.94077419	28.94077419	28.94077419	28.693	28.804	28.683	28.564	28.787	28.643	28.639	28.664	28.676	29.045	28.579	28.446	28.334	28.485	28.42	28.405	28.706	29.191	28.77	28.726	28.881	28.98	29.759	29.817	29.802	30.083	30.224	29.582	29.535	29.548	29.648	29.329	29.211
127.859745	26.51067259	4	2007	9	15	0	5	0.029181206	0.307853664	0.044463445	28.54454427	28.81156712	0.666281335	28.72063333	28.72063333	28.72063333	28.864	28.656	28.459	28.319	28.249	28.283	29.363	29.468	29.479	29.575	29.454	29.571	29.789	29.529	29.351	29.336	29.231	29.093	28.842	28.83	28.806	28.978	28.947	29.042	29.13	29.455	29.61	29.659	28.85	28.824	28.901	29.123	29.284
139.8257017	34.9916072	3	2007	9	17	0	3	0.101077143	0.23664423	0.259307543	25.58967063	25.6078954	0.608524376	24.44243333	24.44243333	24.44243333	24.883	24.832	24.79	24.615	24.52	24.553	24.428	24.734	24.886	24.693	24.678	24.955	24.655	24.578	24.799	25.041	24.873	24.979	25.165	25.572	25.857	25.96	25.894	25.786	25.748	26.194	26.405	26.594	26.607	26.46	26.537	26.73	26.904
139.7840309	34.97600151	2	2007	9	22	0	7	0.087059508	0.241814853	0.141183145	25.57700364	25.59382754	0.611342124	24.44443333	24.44443333	24.44443333	24.72	24.759	24.706	24.706	24.86	24.902	24.807	24.765	24.601	24.465	24.489	24.513	24.764	24.835	24.836	24.872	24.943	24.741	24.624	24.715	24.971	24.829	24.942	25.146	25.667	25.821	25.831	25.755	25.785	25.689	25.865	26.014	26.454
128.4127522	27.05912578	4	2007	9	27	0	8	0.03123762	0.318993382	0.102454709	28.53564087	28.75568289	0.618345271	28.83533333	28.83533333	28.83533333	28.684	28.764	28.649	28.089	28.064	28.208	28.235	28.368	28.308	28.268	28.238	28.074	28.788	29.058	28.921	28.751	28.643	28.884	29.225	29.356	29.807	30.005	29.896	29.572	29.329	29.45	29.503	29.514	29.158	29.024	29.015	28.967	28.873
135.760911	33.457081	1	2007	10	15	2	5	0.053624522	0.186515219	0.515471497	27.42579289	27.43606226	0.548251024	25.83016129	25.83016129	25.83016129	26.528	26.37	26.302	26.282	26.434	26.698	26.803	26.798	27.276	27.209	27.051	27.173	26.923	26.401	26.823	27.637	27.54	27.338	27.151	27.269	27.174	27.231	27.431	27.242	27.251	27.349	27.505	27.336	27.267	27.071	27.026	27.231	27.47
138.7600386	34.80599862	2	2007	11	11	0	5	0.065090473	0.103983678	0.00961433	26.00365809	26.03461251	0.581452563	21.15413333	21.15413333	21.15413333	22.539	22.692	22.824	22.452	22.358	22.049	21.518	21.384	21.36	21.417	21.142	21.561	21.791	21.728	21.573	21.67	21.679	21.096	21.029	20.878	20.91	21.024	21.102	21.346	21.47	21.551	21.576	21.727	21.906	22.046	22.349	22.354	22.114
127.7057648	26.08650378	1	2007	12	2	2	10	0.026784522	0.127812622	0.093352411	28.62174081	28.7936963	0.58532977	23.90193548	23.90193548	23.90193548	24.61	24.644	24.689	24.843	24.847	25.184	25.189	25.194	25.1	25.194	25.179	25.283	25.315	25.412	25.143	24.983	24.931	24.747	25.473	25.59	25.834	25.852	25.797	25.85	25.737	26.008	26.106	26.162	26.136	26.182	26.177	26.175	26.267
128.0411911	26.5445965	1	2008	2	2	0	7	0.039353482	0.14092	0.065038343	28.58025497	28.79135522	0.606833837	21.21796552	21.21796552	21.21796552	21.728	21.526	22.204	22.39	22.316	22.241	22.103	22.425	21.674	21.963	22.598	22.366	22.356	22.474	22.422	22.449	22.197	21.985	21.844	21.886	22.705	22.763	22.912	22.736	22.5	22.565	22.383	22.354	22.318	22.28	22.314	22.585	22.766
131.0385275	30.82338429	1	2008	2	15	0	5	0.040917669	0.133553333	0.591997957	28.11638064	28.17135233	0.514939606	18.59441379	18.59441379	18.59441379	19.455	19.409	19.524	19.571	19.105	18.482	18.222	18.453	18.225	18.188	18.227	18.158	18.124	18.265	18.546	19.024	19.013	19.884	20.456	19.766	19.833	19.837	19.844	19.926	19.115	18.767	19.245	18.941	20.017	20.126	20.037	20.036	19.868
124.1733611	24.32213889	3	2007	3	2	1	5	0.080792756	0.249434667	0.073825027	29.20117674	29.36041446	0.506267206	22.78622581	22.78622581	22.78622581	22.873	22.984	22.699	22.772	22.827	22.857	22.898	23.102	23.17	22.918	22.888	23.059	23.277	22.772	22.775	22.738	22.703	22.63	22.222	22.485	22.709	23.105	23.073	23.173	22.834	22.69	22.728	22.877	22.94	22.701	22.731	23.052	23.086
124.1733611	24.32213889	3	2008	3	2	0	9	0.080792756	0.249434667	0.073825027	29.20117674	29.36041446	0.506267206	22.78622581	22.78622581	22.78622581	22.873	22.984	22.699	22.772	22.827	22.857	22.898	23.102	23.17	22.918	22.888	23.059	23.277	22.772	22.775	22.738	22.703	22.63	22.222	22.485	22.709	23.105	23.073	23.173	22.834	22.69	22.728	22.877	22.94	22.701	22.731	23.052	23.086
139.1329193	34.88417077	2	2008	3	16	0	8	0.085328843	0.151602667	0.15705163	25.74502722	25.75258906	0.531066551	15.64098828	26.18370538	26.18370538	15.77598995	15.72940488	15.7057349	16.12075226	15.14641964	14.950881	15.04707033	14.91895208	14.82953829	14.90249344	14.43101973	14.44964413	14.42502725	13.72884892	13.78083735	13.90253603	14.20252521	14.14458719	14.09540922	14.24118853	14.15596212	13.95434728	14.02543959	14.13709163	14.14430989	14.17624897	14.17983257	14.48027289	14.46819189	14.40879332	14.39676557	14.36659159	14.3501057
139.1366959	34.89416806	2	2008	4	17	0	4	0.080552748	0.2120584	0.15705163	25.74139631	25.74847635	0.529977277	17.63596667	17.63596667	17.63596667	19.791	16.27	16.017	15.746	15.87	15.614	15.236	16.232	16.345	16.309	16.43	16.311	15.958	15.815	15.886	16.038	15.795	15.817	16.029	16.503	16.878	16.541	16.589	17.037	17.186	17.166	16.853	16.029	16.927	15.852	15.758	15.764	15.777
127.7429456	26.32773943	1	2008	5	3	0	5	0.039735954	0.348181333	0.028142931	28.58937849	28.82751483	0.644882891	24.07016129	24.07016129	24.07016129	23.017	23.175	23.023	23.053	22.781	22.341	22.405	22.372	22.43	22.475	22.587	22.966	22.775	22.592	22.591	22.677	22.622	22.162	21.858	21.886	21.949	22.106	21.483	21.611	21.868	21.952	22.286	22.883	21.778	21.71	20.97	20.832	20.962
139.3590832	34.79519767	2	2008	5	3	0	10	0.066580744	0.259661387	0.176340151	25.80363561	25.80996476	0.588010928	20.09403226	20.09403226	20.09403226	18.856	18.798	19.008	19.06	19.047	19.119	19.201	19.428	19.376	19.967	20.429	20.506	21.15	21.187	20.889	20.704	19.357	16.524	16.367	16.392	16.552	16.198	15.918	16.582	16.778	16.607	16.515	16.364	17.066	17.108	16.826	16.674	16.552
128.0757778	26.53188889	1	2008	5	6	0	8	0.03439308	0.33684768	0.090186787	28.57882424	28.76902426	0.590348003	23.86583871	23.86583871	23.86583871	23.361	23.538	23.335	23.123	22.983	23.057	23.089	22.611	22.034	21.923	21.812	22.01	22.004	22.157	22.372	22.57	22.318	22.299	22.296	22.273	21.661	21.529	21.571	21.627	21.808	20.797	21.106	21.18	21.287	21.836	22.094	21.463	21.221
127.8597222	26.30833333	1	2007	5	6	2	1	0.056342894	0.334826347	0.012892949	28.92488137	29.06854062	0.589581062	24.07003226	24.07003226	24.07003226	23.607	23.63	23.497	23.164	22.768	22.859	23.071	22.716	22.257	22.232	22.201	22.225	22.378	22.497	22.808	22.668	22.526	22.622	22.621	22.409	21.859	21.708	21.71	21.74	21.809	21.283	21.469	21.683	21.771	22.104	22.692	21.3	21.313
124.1856551	24.45574419	1	2007	5	8	1	10	0.039946584	0.31440384	0.023171472	29.17552943	29.3516371	0.524880873	25.86383871	25.86383871	25.86383871	25.995	25.962	25.86	26.374	26.203	26.054	26.023	25.855	24.99	24.984	25.533	25.635	25.699	25.648	25.974	25.989	26.174	26.038	25.611	25.659	25.846	24.238	24.232	24.141	24.131	23.577	23.599	23.931	23.971	24.061	24.108	24.373	23.927
127.8793681	26.70354204	1	2007	5	11	1	2	0.037399199	0.34691376	0.038173527	28.39236795	28.69873145	0.699886265	24.06964516	24.06964516	24.06964516	23.166	23.262	22.888	22.684	22.884	23.106	23.825	23.666	23.614	23.499	23.447	23.314	22.902	22.23	22.335	22.301	22.359	22.243	22.218	22.671	23.063	22.99	22.989	22.894	22.611	22.299	22.209	22.298	22.319	22.222	21.252	21.549	21.58
127.2887993	26.2010121	2	2007	5	15	2	5	0.035288003	0.34982544	0.028131612	28.46951445	28.67841319	0.605433233	25.16319355	25.16319355	25.16319355	24.34	24.042	24.415	24.615	25.062	25.204	25.162	25.177	25.242	25.223	24.697	24.016	23.745	23.704	23.787	24.25	23.872	22.969	23.086	23.146	23.192	23.3	23.202	23.523	23.562	23.163	23.225	23.409	23.407	22.671	22.579	22.593	22.663
125.3457642	24.71765563	1	2008	5	17	0	0	0.040545452	0.342475787	0.051451535	29.03200406	29.18760809	0.499167296	25.25364516	25.25364516	25.25364516	24.215	24.237	24.247	24.402	24.568	24.808	25.056	24.734	24.46	24.499	24.552	24.94	25.141	24.964	24.735	24.813	24.992	24.501	24.427	24.514	24.435	24.348	24.398	24.509	24.567	24.479	24.585	24.105	24.049	24.323	24.92	24.896	25.014
138.7435806	34.7315085	2	2008	5	19	0	14	0.066695059	0.29124896	0.057966438	26.03047949	26.06933189	0.580897001	20.2103871	20.2103871	20.2103871	21.513	21.24	20.499	19.981	19.527	19.966	18.741	18.548	19.255	19.2	19.456	19.1	19.081	18.846	19.467	19.783	19.921	19.855	19.383	19.517	19.561	19.598	19.309	19.781	19.578	19.721	20.25	21.051	21.067	21.091	21.125	21.011	20.479
127.860825	26.308425	1	2008	5	24	0	1.5	0.056628671	0.334826347	0.012892949	28.92488137	29.06854062	0.589581062	24.07003226	24.07003226	24.07003226	25.112	25.002	23.908	23.751	23.696	23.667	23.539	23.436	23.37	23.392	23.275	23.525	23.694	23.719	23.735	23.364	23.309	23.456	23.607	23.63	23.497	23.164	22.768	22.859	23.071	22.716	22.257	22.232	22.201	22.225	22.378	22.497	22.808
134.3193626	33.5394631	1	2008	5	25	0	8	0.06619631	0.272624053	0.022744483	27.31545185	27.32033392	0.533706377	21.14116129	21.14116129	21.14116129	22.912	23.013	23.35	20.529	20.425	20.355	20.52	21.251	21.887	20.732	20.607	19.997	20.069	20.062	20.025	21.556	21.719	22.011	21.905	21.45	20.838	21.139	20.836	21.06	20.699	18.838	18.354	18.663	18.545	18.981	18.435	18.114	17.762
134.3131667	33.54430556	3	2008	5	27	0	3	0.066548691	0.27339648	0.017560411	27.31591517	27.32078833	0.532708765	21.14545161	21.14545161	21.14545161	20.831	21.896	22.899	22.999	23.335	20.538	20.424	20.362	20.518	21.264	21.89	20.75	20.626	20.018	20.086	20.07	20.022	21.547	21.714	22.009	21.906	21.45	20.843	21.152	20.865	21.076	20.708	18.825	18.332	18.645	18.537	18.989	18.455
127.7073741	26.08898982	1	2008	5	28	0	2	0.026624217	0.326119413	0.093352411	28.62174081	28.7936963	0.58532977	24.48241935	24.48241935	24.48241935	26.351	26.081	25.298	24.88	24.951	24.558	24.638	24.63	24.602	24.668	24.184	24.231	24.26	24.173	23.472	23.673	23.842	23.947	23.952	23.891	23.877	23.85	23.905	24.251	24.065	23.665	23.239	23.433	23.5	23.161	23.075	22.842	22.754
123.956809	24.33199714	3	2008	6	6	0	0	0.068507223	0.363825643	0.036660876	29.20811977	29.38539515	0.518328646	28.1894	28.1894	28.1894	27.2	27.149	27.497	27.717	27.93	28.168	28.342	28.193	27.641	27.549	27.286	26.435	26.315	26.276	26.49	25.488	24.805	24.347	24.534	24.733	24.421	24.38	24.34	25.175	25.153	25.214	25.333	25.232	25.234	25.217	25.337	25.611	26.364
123.9756918	24.37015622	3	2007	6	8	1	6	0.055031938	0.366037845	0.015735994	29.20315074	29.38177086	0.514174699	28.13966667	28.13966667	28.13966667	27.462	27.35	27.153	27.157	27.517	27.768	27.963	28.198	28.359	28.196	27.606	27.507	27.216	26.436	26.361	26.397	26.534	25.445	24.823	24.519	24.579	24.775	24.549	24.498	24.361	25.164	25.084	25.209	25.362	25.34	25.389	25.385	25.444
127.3627853	26.22737276	3	2008	6	14	0	8	0.034866002	0.352251925	0.027678548	28.50690578	28.74710891	0.622231437	27.496	27.496	27.496	27.38	27.501	27.312	27.254	26.923	26.451	26.423	26.427	26.644	26.611	26.648	26.77	26.444	26.571	26.542	26.779	27.045	27.088	26.939	26.28	26.116	26.083	26.106	24.949	24.721	24.713	24.869	24.219	24.24	24.312	24.226	23.722	24.25
127.3627853	26.22737276	3	2008	6	14	0	5	0.034866002	0.352251925	0.027678548	28.50690578	28.74710891	0.622231437	27.496	27.496	27.496	27.38	27.501	27.312	27.254	26.923	26.451	26.423	26.427	26.644	26.611	26.648	26.77	26.444	26.571	26.542	26.779	27.045	27.088	26.939	26.28	26.116	26.083	26.106	24.949	24.721	24.713	24.869	24.219	24.24	24.312	24.226	23.722	24.25
134.3141667	33.54222222	3	2008	6	14	0	6	0.066532384	0.259439296	0.017560411	27.31591517	27.32078833	0.532708765	23.31486667	23.31486667	23.31486667	22.787	22.202	22.33	22.571	23.037	23.857	23.185	22.887	22.232	21.77	21.352	21.58	20.707	20.657	20.63	20.647	21.109	21.325	20.831	21.896	22.899	22.999	23.335	20.538	20.424	20.362	20.518	21.264	21.89	20.75	20.626	20.018	20.086
124.2529464	24.36936136	4	2008	6	15	0	2	0.02962486	0.367070475	0.076027997	29.1411389	29.28816128	0.498742338	27.96616667	27.96616667	27.96616667	27.493	28.434	28.548	28.505	28.34	27.531	27.47	27.627	27.551	27.484	27.195	27.272	27.505	27.775	27.826	28.08	28.049	27.608	27.436	26.946	26.236	26.217	26.308	26.35	25.141	24.849	24.771	24.808	24.814	24.599	24.646	24.672	24.853
138.7569809	34.83719537	2	2008	6	15	0	18	0.065631914	0.253706891	0.006521572	26.00180302	26.03031383	0.582860663	20.54676667	20.54676667	20.54676667	20.845	20.627	20.479	20.467	20.417	20.664	20.653	20.558	20.445	19.821	19.591	19.512	19.43	19.388	19.345	21.036	20.943	21.098	21.397	21.246	21.19	21.082	20.853	20.841	21.406	21.616	21.576	21.507	21.035	20.385	19.732	19.357	19.808
129.72745	28.45961667	3	2008	6	15	0	5	0.030192859	0.285375317	0.022550552	28.13427435	28.45766124	0.722354503	26.55723333	26.55723333	26.55723333	26.809	26.758	26.672	26.62	26.602	26.391	25.8	25.557	24.798	24.735	24.735	24.681	24.943	24.895	24.931	24.9	24.902	24.941	24.131	23.926	23.826	23.723	24.134	23.976	23.968	24.446	24.542	24.644	24.426	23.836	23.797	23.754	23.742
129.7922337	32.6940624	2	2007	6	15	1	7	0.077572321	0.279506528	0.038015645	27.58520305	27.62362215	0.464477145	21.81240196	28.54866565	28.54866565	21.95422728	22.12089757	21.66010029	21.60923676	21.64832034	21.41977301	20.76448679	20.87102186	20.74118366	20.65742167	20.93360924	21.04045366	20.94443478	20.4804072	20.47197386	20.57474286	20.54606212	20.61592321	20.71630204	20.3998221	20.38198625	20.3374274	20.47806938	19.94633568	18.97236904	19.27495829	19.24518588	19.13503535	19.11628174	19.43164819	19.41112944	19.13109046	18.83395579
127.8548527	26.50745631	1	2007	6	21	3	7	0.027857669	0.351234827	0.044463445	28.54051902	28.80952815	0.667687725	27.28573333	27.28573333	27.28573333	28.48	28.596	28.525	27.317	27.25	27.364	27.399	27.297	27.095	27.084	26.896	26.309	26.199	26.198	26.216	26.283	26.268	26.278	26.21	25.942	26.072	25.953	26.023	26.206	26.175	25.597	25.119	24.813	25.043	24.529	24.028	23.711	23.682
127.927551	26.90795	1	2008	6	21	0	4	0.032542872	0.335587563	0.08049188	28.33568752	28.5986054	0.680246021	27.001	27.001	27.001	27.774	27.837	27.767	27.195	27.211	27.344	27.534	27.285	26.552	26.03	25.755	25.542	25.515	25.71	26.058	26.024	26.264	26.217	26.309	26.145	26.268	26.226	26.215	26.182	25.984	25.587	24.824	25.092	25.336	25.238	23.971	23.5	23.507
127.8846359	26.50744671	1	2007	6	21	1	9.6	0.032199962	0.356987147	0.065330227	28.55477352	28.81716726	0.662399317	27.25593333	27.25593333	27.25593333	28.516	28.575	28.497	27.315	27.203	27.305	27.361	27.25	27.017	26.973	26.811	26.353	26.217	26.185	26.193	26.259	26.242	26.25	26.17	25.913	26.041	25.931	25.978	26.153	26.116	25.51	25.079	24.853	25.032	24.61	23.928	23.672	23.638
139.2048454	34.32968657	1	2008	6	27	0	10	0.068847163	0.274406784	0.13719668	26.21606568	26.25029505	0.695288144	20.46326667	20.46326667	20.46326667	21.258	21.198	21.089	20.982	20.928	20.945	20.783	20.998	21.114	20.706	20.657	20.597	20.388	20.034	20.079	20.244	20.325	20.315	20.305	20.264	20.251	20.142	19.508	19.776	19.157	19.151	19.426	19.97	20.001	20.774	20.574	20.537	20.636
127.7885324	26.73425634	1	2007	6	28	2	25	0.026907641	0.360122283	0.037565387	28.48902251	28.76175544	0.686789571	27.30496667	27.30496667	27.30496667	28.049	27.922	27.912	27.979	27.933	28.071	28.343	28.101	28.215	28.118	27.654	27.531	27.652	27.601	27.468	27.18	26.943	26.432	26.272	26.189	26.342	26.316	26.329	26.474	26.451	26.493	26.158	26.274	26.127	26.208	26.306	26.242	26.061
142.1668625	26.63211487	2	2007	6	30	2	8	0.030931916	0.416706805	0.025040293	27.45075964	27.92564359	0.876762903	26.52936667	26.52936667	26.52936667	27.597	27.581	27.429	26.992	27.083	27.119	26.926	26.686	26.45	26.244	26.268	26.829	27.291	27.591	27.472	27.289	26.65	27.024	27.21	27.333	27.681	27.571	26.124	25.583	25.093	24.712	24.672	24.527	24.688	24.166	24.156	24.219	23.457
139.2077637	34.34797149	1	2008	6	30	0	7	0.074321367	0.271681099	0.156057674	26.18330425	26.21451437	0.6915753	20.44653333	20.44653333	20.44653333	20.965	21.005	21.177	21.253	21.197	21.093	20.991	20.931	20.932	20.779	20.989	21.102	20.7	20.656	20.598	20.376	19.971	20.022	20.182	20.272	20.285	20.259	20.219	20.246	20.176	19.525	19.803	19.164	19.125	19.403	19.971	20.001	20.803
132.7721786	34.1609659	1	2008	6	30	0	5	0.177715061	0.274136203	0.025923217	26.89354974	26.90743133	0.325611972	21.00286667	21.00286667	21.00286667	21.646	21.743	21.859	22.001	21.978	21.398	21.433	21.491	21.743	22.148	21.988	21.915	21.5	21.146	20.999	20.999	20.894	20.798	20.676	20.591	20.528	21.313	21.16	20.743	19.803	19.441	19.501	19.829	19.328	19.494	19.541	19.109	19.718
139.5948386	35.24114154	1	2008	7	5	0	5	0.165698496	0.340437551	0.028211533	25.64312845	25.64496602	0.546189646	23.96274194	23.96274194	23.96274194	21.715	21.687	21.565	21.547	21.503	20.979	20.692	20.599	21.577	21.607	21.157	20.665	20.582	20.385	21.002	21.08	21.052	20.936	20.708	20.61	20.574	20.529	20.526	20.417	20.651	20.456	20.195	19.987	19.784	19.4	19.136	19.633	19.382
125.2309442	24.93499259	1	2008	7	5	1	0	0.046522886	0.418706438	0.037590329	29.00647755	29.21350554	0.565369891	29.51003226	29.51003226	29.51003226	29.751	29.747	29.681	29.806	29.662	29.496	29.248	28.911	28.535	28.425	28.394	28.34	28.291	28.763	29.074	28.937	28.071	27.67	27.806	27.78	27.98	28.064	28.161	28.128	27.767	27.247	27.036	27.211	27.256	27.341	27.496	27.474	27.134
139.0784597	34.82218858	1	2008	7	6	1	10	0.09514604	0.333442799	0.085220993	25.74988746	25.7676449	0.549227945	24.31332258	24.31332258	24.31332258	22.169	22.233	22.024	21.607	20.571	20.344	20.324	20.296	20.449	21.01	21.26	21.224	21.222	20.891	20.644	20.795	21.038	21.045	20.719	20.681	20.63	20.326	20.189	20.176	20.199	19.923	19.934	19.918	19.854	19.923	19.903	19.506	19.66
139.077749	34.82192435	2	2008	7	6	1	10	0.095012838	0.333442799	0.085220993	25.74988746	25.7676449	0.549227945	24.31332258	24.31332258	24.31332258	22.169	22.233	22.024	21.607	20.571	20.344	20.324	20.296	20.449	21.01	21.26	21.224	21.222	20.891	20.644	20.795	21.038	21.045	20.719	20.681	20.63	20.326	20.189	20.176	20.199	19.923	19.934	19.918	19.854	19.923	19.903	19.506	19.66
129.2701739	28.16617485	1	2008	7	6	1	2	0.03334711	0.381737133	0.035710717	27.99833259	28.3233691	0.712338558	28.60093548	28.60093548	28.60093548	28.838	28.604	28.209	28.186	28.05	27.857	27.558	27.624	27.734	27.844	27.611	26.968	27.018	27.131	26.955	27.405	27.338	26.933	26.83	26.991	26.367	26.475	26.707	26.466	25.626	25.372	25.361	25.376	25.584	25.625	25.56	25.553	25.479
139.0778482	34.8218627	2	2008	7	6	1	10	0.09498679	0.333442799	0.085220993	25.74988746	25.7676449	0.549227945	24.31332258	24.31332258	24.31332258	22.169	22.233	22.024	21.607	20.571	20.344	20.324	20.296	20.449	21.01	21.26	21.224	21.222	20.891	20.644	20.795	21.038	21.045	20.719	20.681	20.63	20.326	20.189	20.176	20.199	19.923	19.934	19.918	19.854	19.923	19.903	19.506	19.66
128.0665541	26.53624604	1	2008	7	6	0	7	0.034204263	0.398556371	0.090186787	28.57640425	28.77510486	0.596757186	28.92709677	28.92709677	28.92709677	29.186	28.911	28.865	28.708	28.613	28.443	28.244	28.065	27.639	27.651	27.697	27.543	27.567	28.026	28.131	28.072	28.115	27.958	27.124	26.883	26.842	27.152	26.979	26.55	26.342	26.328	26.226	26.271	26.19	26.052	26.108	26.111	26.09
135.3404045	33.69478037	3	2008	7	6	0	4	0.05841365	0.363823145	0.046441821	27.26411277	27.27603202	0.532617461	26.2563871	26.2563871	26.2563871	25.797	25.834	25.931	24.978	23.972	24.007	24.29	24.352	24.451	24.373	24.531	24.335	24.322	24.289	24.486	24.798	24.005	23.83	23.814	23.668	23.627	23.664	23.578	23.178	23.231	23.485	23.578	23.57	23.472	22.87	22.863	22.93	22.819
129.2820722	28.17543418	1	2008	7	6	1	2	0.032847249	0.370306259	0.03687606	28.01082192	28.33586602	0.712260597	28.62567742	28.62567742	28.62567742	28.836	28.613	28.255	28.241	28.071	27.89	27.605	27.669	27.776	27.859	27.62	27.01	27.046	27.136	26.968	27.41	27.322	26.926	26.832	26.997	26.388	26.485	26.701	26.472	25.635	25.396	25.376	25.381	25.587	25.612	25.547	25.54	25.464
127.739346	26.35749698	1	2008	7	10	0	8	0.038786984	0.413459383	0.048194862	28.59105634	28.83796413	0.648811715	29.05587097	29.05587097	29.05587097	29.103	29.339	29.441	29.573	29.328	29.299	29.746	29.555	29.319	29.326	28.915	28.851	28.156	27.737	27.918	28.106	28.151	28.179	28.489	28.494	28.466	27.989	26.965	27.004	27.164	27.28	27.224	27.161	27.062	26.82	26.288	25.982	25.932
127.7442706	26.32734036	1	2008	7	10	0	10	0.039869208	0.403879253	0.028142931	28.58937849	28.82751483	0.644882891	29.04667742	29.04667742	29.04667742	29.095	29.341	29.574	29.665	29.429	29.452	29.797	29.555	29.343	29.45	28.889	28.768	28.138	27.757	27.944	28.123	28.164	28.131	28.398	28.408	28.32	27.819	26.906	26.91	27.069	27.23	27.176	27.122	27.003	26.754	26.225	25.938	25.902
127.7727778	26.44361111	1	2008	7	11	2	5	0.030708843	0.387935977	0.050623207	28.58091607	28.83452292	0.657486913	29.08258065	29.08258065	29.08258065	29.132	29.082	29.33	29.393	29.516	29.401	29.234	29.574	29.612	29.434	29.172	28.852	28.83	28.077	27.688	27.849	28.03	28.072	28.306	28.665	28.718	28.873	28.365	27.247	27.355	27.419	27.389	27.317	27.207	27.162	26.904	26.309	26.158
130.4893827	30.45781141	2	2008	7	12	2	6	0.034481691	0.370524143	0.124023551	28.58529364	28.62367806	0.443474498	28.27203226	28.27203226	28.27203226	28.932	27.984	27.957	27.291	27.164	27.442	27.371	27.111	26.297	26.428	26.149	25.595	25.935	26.19	26.334	26.119	26.036	25.701	25.851	26.048	25.913	26.04	26.136	26.126	26.106	26.059	25.798	25.582	24.665	24.638	24.546	24.447	24.427
139.0777034	34.8219772	1	2008	7	12	0	10	0.095035684	0.333442799	0.085220993	25.74988746	25.7676449	0.549227945	24.31332258	24.31332258	24.31332258	23.265	23.101	23.36	23.361	23.238	22.249	22.169	22.233	22.024	21.607	20.571	20.344	20.324	20.296	20.449	21.01	21.26	21.224	21.222	20.891	20.644	20.795	21.038	21.045	20.719	20.681	20.63	20.326	20.189	20.176	20.199	19.923	19.934
142.2028363	27.0942181	1	2008	7	12	0	5	0.03413897	0.393215465	0.029143382	27.41202609	27.84070193	0.825994542	27.58306452	27.58306452	27.58306452	27.548	27.689	27.625	27.485	27.237	26.739	26.728	26.781	26.97	27.206	27.508	26.99	26.966	27.135	27.103	26.971	26.889	26.785	26.719	26.525	26.495	26.356	26.329	26.624	26.807	26.305	26.466	26.674	26.198	25.901	25.814	25.919	26.289
127.8438889	26.50416667	1	2008	7	12	1	4	0.028138371	0.386996503	0.044463445	28.55301235	28.81671	0.664336843	28.96890323	28.96890323	28.96890323	29.099	29.012	28.989	29.232	29.278	29.454	29.287	29.174	29.271	29.242	29.131	29.256	28.596	28.425	27.936	27.69	27.828	27.917	27.93	28.431	28.65	28.468	28.584	28.503	27.32	27.27	27.378	27.398	27.301	27.113	27.105	26.893	26.316
139.0777302	34.82197059	1	2008	7	13	0	10	0.095033196	0.333442799	0.085220993	25.74988746	25.7676449	0.549227945	24.31332258	24.31332258	24.31332258	23.653	23.265	23.101	23.36	23.361	23.238	22.249	22.169	22.233	22.024	21.607	20.571	20.344	20.324	20.296	20.449	21.01	21.26	21.224	21.222	20.891	20.644	20.795	21.038	21.045	20.719	20.681	20.63	20.326	20.189	20.176	20.199	19.923
139.0777463	34.82192435	1	2008	7	13	0	10	0.095012793	0.333442799	0.085220993	25.74988746	25.7676449	0.549227945	24.31332258	24.31332258	24.31332258	23.653	23.265	23.101	23.36	23.361	23.238	22.249	22.169	22.233	22.024	21.607	20.571	20.344	20.324	20.296	20.449	21.01	21.26	21.224	21.222	20.891	20.644	20.795	21.038	21.045	20.719	20.681	20.63	20.326	20.189	20.176	20.199	19.923
139.077816	34.82199481	1	2008	7	13	0	10	0.095045542	0.333442799	0.085220993	25.74988746	25.7676449	0.549227945	24.31332258	24.31332258	24.31332258	23.653	23.265	23.101	23.36	23.361	23.238	22.249	22.169	22.233	22.024	21.607	20.571	20.344	20.324	20.296	20.449	21.01	21.26	21.224	21.222	20.891	20.644	20.795	21.038	21.045	20.719	20.681	20.63	20.326	20.189	20.176	20.199	19.923
127.2066593	26.5756702	1	2008	7	13	0	5	0.028381645	0.429269103	0.061072058	28.77499203	28.97041155	0.617827263	29.35412903	29.35412903	29.35412903	29.373	29.759	29.908	29.73	29.66	29.433	29.309	29.108	29.16	29.436	29.504	29.152	29.614	29.38	28.697	28.485	28.731	28.731	28.599	28.469	28.286	28.494	28.415	28.412	28.19	28.069	27.512	27.55	27.634	27.697	27.871	27.745	27.608
139.0778267	34.82199481	2	2008	7	15	0	7	0.095045732	0.333442799	0.085220993	25.74988746	25.7676449	0.549227945	24.31332258	24.31332258	24.31332258	23.674	23.641	23.653	23.265	23.101	23.36	23.361	23.238	22.249	22.169	22.233	22.024	21.607	20.571	20.344	20.324	20.296	20.449	21.01	21.26	21.224	21.222	20.891	20.644	20.795	21.038	21.045	20.719	20.681	20.63	20.326	20.189	20.176
132.0498276	34.90247475	1	2008	7	17	0	10	0.067564977	0.359341478	0.084599593	26.76436271	26.7760167	0.540784248	25.69870968	25.69870968	25.69870968	26.436	25.878	25.464	25.495	24.875	24.632	24.002	23.333	23.239	23.591	23.529	23.384	22.007	21.956	21.999	21.933	21.345	20.566	20.94	20.988	21	21.249	20.543	20.62	20.567	20.535	20.565	20.672	20.63	20.457	19.876	19.571	19.445
127.7885056	26.44782836	1	2008	7	19	2	20	0.032864377	0.396957154	0.050623207	28.59114858	28.84090628	0.65510147	29.08654839	29.08654839	29.08654839	28.914	28.867	29.06	28.885	28.944	29.021	29.074	29.278	29.145	29.115	29.346	29.315	29.42	29.339	29.249	29.528	29.549	29.333	29.119	28.784	28.744	28.053	27.69	27.844	28	28.036	28.332	28.654	28.642	28.784	28.347	27.285	27.357
127.3627853	26.22737276	1	2008	7	20	1	10	0.034866002	0.417710385	0.027678548	28.50690578	28.74710891	0.622231437	29.10806452	29.10806452	29.10806452	29.031	28.848	28.687	28.649	28.916	29.204	29.299	29.506	29.486	29.433	29.508	29.298	29.294	29.405	29.307	29.008	29.109	29.088	28.939	29.068	28.601	28.536	28.468	28.285	28.529	28.685	28.67	28.339	28.402	28.293	28.201	27.405	27.188
139.0781057	34.82213574	3	2008	7	20	0	10	0.095114597	0.333442799	0.085220993	25.74988746	25.7676449	0.549227945	24.31332258	24.31332258	24.31332258	25.426	24.887	23.955	23.834	23.875	23.674	23.641	23.653	23.265	23.101	23.36	23.361	23.238	22.249	22.169	22.233	22.024	21.607	20.571	20.344	20.324	20.296	20.449	21.01	21.26	21.224	21.222	20.891	20.644	20.795	21.038	21.045	20.719
131.4651489	31.71181291	1	2008	7	20	0	1	0.105021624	0.358273634	0.119471387	27.52464048	27.54005532	0.520665676	26.90912903	26.90912903	26.90912903	26.905	26.628	26.674	26.971	27.145	27.053	27.076	27.077	27.049	26.409	27.231	26.988	27.104	26.718	26.427	26.285	26.322	25.113	24.829	24.951	24.627	24.565	24.65	24.547	23.835	23.404	23.285	23.391	23.365	23.23	23.596	23.305	23.104
135.1129532	35.74456173	1	2008	7	20	0	5	0.051115103	0.349028593	0.285031793	26.43027987	26.43027987	0.616293788	25.75210591	27.72148394	27.72148394	27.21130748	27.1274171	26.47496312	25.95592179	25.83513499	25.88285478	26.01150821	25.10159755	25.22708295	24.9901161	24.85439458	24.85885133	24.64222265	23.84458566	23.09999753	22.70334678	22.50157426	22.36151092	22.12190883	20.5825586	20.50669627	20.38046916	20.43327847	20.56217282	20.50849716	20.45014256	20.25513005	20.95175658	21.01408742	20.23737646	19.83196437	19.72711475	19.88032786
129.9981308	32.2170855	1	2008	7	20	0	2	0.073129346	0.364374656	0.008200898	27.58192213	27.63440044	0.495259345	26.8383871	26.8383871	26.8383871	27.508	27.205	27.541	27.774	27.212	26.967	26.849	26.839	26.778	25.703	25.569	25.283	25.203	24.975	25.175	25.154	25.038	24.111	23.061	22.82	22.677	22.87	23.216	22.714	22.787	22.765	22.677	22.729	22.589	22.515	22.791	23.106	23.008
139.5997202	35.19665712	1	2008	7	21	0	4	0.223731437	0.338639164	0.049745991	25.57943912	25.57921792	0.552382507	23.89696774	23.89696774	23.89696774	24.771	24.7	24.06	23.859	24.103	23.876	24.003	24.329	24.044	23.223	23.171	23.084	23.039	21.749	21.465	21.686	21.691	21.599	21.513	21.488	21.498	20.943	20.648	20.607	21.603	21.613	21.184	20.623	20.51	20.413	20.969	21.024	20.969
139.1036769	34.86959507	2	2008	7	23	0	12	0.113113525	0.315579249	0.104144842	25.74548571	25.75662684	0.537751098	24.25015734	26.20826971	26.20826971	25.93817532	25.55350404	25.44106648	25.31424192	24.50712146	23.96592638	23.93021985	23.87763491	23.72689977	23.7307238	23.70387518	23.40113943	23.14392808	23.25540984	23.24496944	23.07964366	22.10379088	22.00079107	22.05548406	21.93417839	21.60034328	20.63102455	20.42841682	20.34900689	20.26748467	20.39245634	21.00508181	21.24516121	21.22132527	21.2338999	20.86785414	20.60245233	20.79658543
139.1029215	34.86948944	2	2008	7	23	0	18.8	0.112922789	0.315579249	0.104144842	25.74555378	25.75681031	0.537998724	24.25095247	26.20885814	26.20885814	25.94086943	25.55520862	25.44306053	25.3159729	24.51332027	23.96386337	23.92739784	23.87715779	23.72507518	23.72637425	23.70178809	23.39772915	23.1418149	23.25685385	23.24684098	23.08256937	22.10649922	22.00395785	22.0587074	21.93565442	21.60036232	20.62945549	20.4264713	20.34828576	20.26781387	20.39336723	21.0051029	21.24539032	21.22135537	21.23364689	20.86822564	20.60323818	20.79650242
138.785402	34.662723	1	2008	7	25	2	3	0.065880879	0.318801171	0.08556594	26.03849275	26.08268492	0.579426635	25.16153752	26.53276817	26.53276817	27.714797	27.47398943	26.87552711	26.49428398	26.48033246	26.3080877	26.04565962	25.37443715	25.16053555	24.8645608	24.69579051	25.2884624	25.24792543	24.58531033	24.39901051	24.34401005	24.14070982	24.32224952	23.08504078	22.86017447	22.90125746	22.85353658	22.00222655	21.36884196	20.81384371	21.00125779	21.01062006	21.06204853	21.18555877	21.48842549	21.41433645	21.36140595	21.08087158
139.1032219	34.86945423	2	2008	7	29	0	14	0.113055449	0.315579249	0.104144842	25.74552965	25.75674672	0.537914259	24.25067772	26.20865411	26.20865411	26.83276289	26.83251892	26.96677823	27.21986666	27.22605882	26.69533609	25.9399493	25.55464817	25.44237805	25.31537577	24.51119357	23.96455773	23.92834912	23.87731832	23.72570956	23.72786535	23.70249882	23.39887505	23.14250536	23.25634415	23.24619312	23.08156457	22.10557348	22.00287542	22.05760267	21.93514175	21.60035239	20.6299755	20.42712101	20.34852086	20.26769603	20.39305553	21.0050993
127.2880912	26.20295342	1	2008	7	30	2	1	0.035007935	0.410549018	0.028131612	28.46951445	28.67841319	0.605433233	28.91183871	28.91183871	28.91183871	28.69	28.731	28.266	28.426	29.098	29.088	29.033	29.24	29.141	29.185	28.973	28.567	28.183	28.465	28.786	28.903	29.113	29.17	29.287	29.197	29.313	29.169	29.159	29.279	29.107	28.771	28.878	28.879	28.598	28.743	28.44	28.537	28.541
138.786335	35.02532244	1	2008	7	31	0	20	0.095064674	0.335625978	0.030476962	25.8845338	25.89447808	0.587212556	24.66216129	24.66216129	24.66216129	26.716	26.84	26.96	27.187	27.187	27.05	27.029	26.665	26.281	26.395	26.176	25.554	25.172	25.095	25.109	24.027	23.648	24.29	24.258	24.25	24.19	23.931	23.613	23.43	22.461	22.267	22.312	22.35	21.839	21.273	20.972	20.943	20.61
127.7071806	26.08471944	3	2008	8	1	0	4	0.026800236	0.384671228	0.093352411	28.62906586	28.80579167	0.587526767	28.9176129	28.9176129	28.9176129	29.053	29.001	28.795	28.173	28.246	28.341	28.433	28.688	29.2	29.146	28.626	28.549	27.927	27.768	28.018	28.407	29.065	29.26	29.842	29.959	29.854	29.162	29.099	29.112	29.185	29.282	29.016	28.673	28.642	28.575	28.488	28.443	28.114
127.7890205	26.73457254	1	2008	8	2	2	15	0.026916037	0.389056891	0.037565387	28.48902251	28.76175544	0.686789571	29.34709677	29.34709677	29.34709677	29.36	29.296	29.263	28.713	28.061	28.324	28.312	28.347	28.958	29.201	29.444	29.827	29.327	29.196	28.909	28.861	28.751	28.448	28.68	28.848	28.942	29.073	29.131	29.032	29.308	29.652	29.561	29.231	29.141	29.086	29.341	29.219	29.211
126.818898	26.360766	3	2008	8	2	2	0.5	0.031434952	0.384496056	0.005931419	28.87093055	29.10991086	0.621916001	29.47032258	29.47032258	29.47032258	29.4	28.97	29.444	29.255	29.174	29.121	29.133	29.812	30.333	30.431	30.049	29.796	29.52	29.447	29.226	29.053	28.955	29.127	29.533	29.813	30.154	29.952	29.621	29.695	29.586	29.349	29.339	29.478	29.409	29.552	29.559	29.636	29.834
126.82379	26.359208	3	2008	8	2	0	0.5	0.032241394	0.384496056	0.005931419	28.87093055	29.10991086	0.621916001	29.47032258	29.47032258	29.47032258	29.4	28.97	29.444	29.255	29.174	29.121	29.133	29.812	30.333	30.431	30.049	29.796	29.52	29.447	29.226	29.053	28.955	29.127	29.533	29.813	30.154	29.952	29.621	29.695	29.586	29.349	29.339	29.478	29.409	29.552	29.559	29.636	29.834
139.4095248	34.78680965	3	2008	8	3	1	10	0.090616322	0.315614063	0.054458476	25.76029811	25.77360264	0.595199461	26.1963871	26.1963871	26.1963871	27.29	26.6	26.49	26.681	26.829	26.954	27.572	27.797	27.541	27.162	26.654	26.23	26.041	26.038	25.891	25.095	24.627	24.475	24.15	23.899	23.957	23.581	23.204	22.797	22.885	22.9	22.351	21.855	21.59	21.5	21.468	21.44	20.6
123.7726593	24.0753053	1	2008	8	3	2	5	0.028211272	0.398912432	0.093804299	29.21586431	29.37880333	0.507982619	28.99409677	28.99409677	28.99409677	28.274	27.884	27.711	27.761	27.776	27.514	27.461	28.607	29.214	29.6	29.542	29.131	28.74	27.802	27.666	27.871	28.033	29.226	29.504	29.603	29.776	29.851	29.504	29.522	29.668	29.621	29.367	29.259	29.758	30.097	29.991	29.807	29.976
127.4062157	26.25585712	1	2008	8	3	1	20	0.037689378	0.395596525	0.012640017	28.5558082	28.82089439	0.636133422	29.31451613	29.31451613	29.31451613	29.237	29.37	29.401	29.415	29.081	28.586	28.289	28.495	28.979	29.77	29.876	29.961	29.625	29.344	29.253	29.15	29.236	28.932	28.97	29.292	29.535	29.928	29.671	29.586	29.571	29.433	29.622	29.586	29.409	29.256	29.281	29.256	29.072
124.0774441	24.44886856	1	2008	8	3	1	5	0.043383567	0.393913381	0.012254106	29.23316352	29.40745287	0.521849055	29.11835484	29.11835484	29.11835484	28.368	28.176	28.208	28.19	28.036	28.021	28.06	29.187	29.552	29.967	29.889	29.77	29.637	29.156	28.742	28.191	28.445	29.733	30.009	30.115	29.785	29.699	29.784	29.727	29.581	29.215	29.249	29.843	29.911	30.094	30.021	29.901	29.827
135.0863457	33.93894517	1	2008	8	3	0	3.5	0.092956984	0.316281271	0.021787406	26.98560206	26.99321392	0.460539631	27.36054079	27.36054079	27.36054079	27.99229295	27.81132194	27.80413206	27.74006913	27.09431493	27.18901564	27.73846063	27.83652376	27.44841511	27.55738535	27.55449864	26.87183147	26.11917949	26.15413186	25.83776052	25.95136225	25.85899778	25.86628447	25.79185127	25.71333474	25.82753571	25.63867852	25.30627513	25.18084496	24.65202144	24.50440265	24.38303481	24.59427469	24.83624306	24.79740983	25.08046059	24.18100302	23.67493295
124.0775299	24.44832162	1	2008	8	4	2	3	0.043427023	0.393913381	0.012254106	29.23316352	29.40745287	0.521849055	29.11835484	29.11835484	29.11835484	28.491	28.368	28.176	28.208	28.19	28.036	28.021	28.06	29.187	29.552	29.967	29.889	29.77	29.637	29.156	28.742	28.191	28.445	29.733	30.009	30.115	29.785	29.699	29.784	29.727	29.581	29.215	29.249	29.843	29.911	30.094	30.021	29.901
124.0776157	24.44824348	1	2008	8	4	0	5	0.043441717	0.393913381	0.012254106	29.23316352	29.40745287	0.521849055	29.11835484	29.11835484	29.11835484	28.491	28.368	28.176	28.208	28.19	28.036	28.021	28.06	29.187	29.552	29.967	29.889	29.77	29.637	29.156	28.742	28.191	28.445	29.733	30.009	30.115	29.785	29.699	29.784	29.727	29.581	29.215	29.249	29.843	29.911	30.094	30.021	29.901
123.8066483	24.44902483	1	2008	8	5	2	5	0.052638877	0.397737269	0.101278386	29.08793738	29.28034242	0.544225459	29.04083871	29.04083871	29.04083871	27.748	28.072	28.309	28.139	27.866	27.811	27.896	27.768	28.017	28.744	28.922	29.432	29.243	29.028	28.899	28.343	27.951	27.549	27.582	29.698	29.853	29.654	29.728	29.784	29.648	29.563	29.382	29.528	29.541	29.77	29.778	29.566	29.707
123.8021851	24.46340071	1	2008	8	5	2	5	0.043496805	0.395758603	0.142248859	29.0944548	29.28524897	0.543738941	29.03516129	29.03516129	29.03516129	27.765	28.106	28.314	28.162	27.889	27.823	27.909	27.758	28.034	28.745	28.928	29.441	29.155	28.927	28.886	28.3	27.916	27.474	27.508	29.733	29.911	29.74	29.793	29.818	29.623	29.499	29.376	29.533	29.571	29.732	29.724	29.51	29.703
130.433979	30.40708062	1	2008	8	6	3	1	0.032816571	0.319966011	0.135751753	28.59721038	28.6342373	0.429686314	28.862	28.862	28.862	29.681	29.768	29.728	29.975	30.045	29.786	29.673	29.464	29.723	29.761	29.911	30.005	29.394	28.98	28.621	28.368	28.239	28.116	28.229	28.299	28.359	29.049	29.101	29.117	29.153	28.869	28.15	28.217	27.374	27.213	27.341	27.224	27.054
130.4981804	30.45666462	1	2008	8	8	3	10	0.034434837	0.326993853	0.124023551	28.57843307	28.61694464	0.445441087	28.8606129	28.8606129	28.8606129	28.83	28.975	29.496	29.79	29.76	29.962	30.017	29.816	29.568	29.751	29.773	29.746	29.799	29.829	29.217	28.878	28.427	28.142	28.116	28.04	28.237	28.322	28.286	28.878	29.098	29.086	29.227	28.971	27.994	27.956	27.293	27.158	27.403
139.2076778	34.33556936	1	2008	8	8	1	3	0.071187237	0.34162478	0.156057674	26.19770664	26.23100982	0.693694657	26.65174194	26.65174194	26.65174194	28.009	27.92	27.891	27.481	27.264	27.126	26.827	26.728	27.058	27.381	27.594	27.812	28.199	28.643	28.439	28.218	27.684	26.433	26.092	25.809	26.163	26.197	25.845	25.614	24.8	24.874	25.046	25.129	25.043	24.878	24.21	23.304	23.055
139.077065	34.8315065	2	2008	8	9	0	17	0.099172813	0.298357037	0.085220993	25.74822896	25.76492761	0.548046978	26.24151613	26.24151613	26.24151613	27.735	28.032	27.933	27.827	27.316	27.111	26.804	26.413	26.426	26.673	26.792	26.878	26.928	27.053	27.343	27.369	26.839	26.069	25.583	25.531	25.41	24.824	23.942	23.848	23.873	23.662	23.612	23.646	23.293	23.12	23.353	23.348	23.22
139.0766358	34.83236954	2	2008	8	9	0	17	0.099462852	0.298357037	0.085220993	25.74822896	25.76492761	0.548046978	26.24151613	26.24151613	26.24151613	27.735	28.032	27.933	27.827	27.316	27.111	26.804	26.413	26.426	26.673	26.792	26.878	26.928	27.053	27.343	27.369	26.839	26.069	25.583	25.531	25.41	24.824	23.942	23.848	23.873	23.662	23.612	23.646	23.293	23.12	23.353	23.348	23.22
138.7631607	34.80744333	2	2008	8	10	0	7	0.065274531	0.302884881	0.00961433	26.00365809	26.03461251	0.581452563	26.55970968	26.55970968	26.55970968	27.423	27.66	27.856	27.822	27.871	27.484	27.095	26.815	26.393	26.376	26.923	26.951	27.094	27.721	27.83	27.811	27.607	27.063	26.389	26.172	26.138	26.007	25.446	25.217	25.256	24.494	24.259	24.604	24.329	24.277	24.167	24.115	23.9
138.8438416	34.60099798	1	2008	8	10	0	2	0.075435423	0.324688183	0.24717653	26.03767188	26.08192416	0.583178301	26.48651613	26.48651613	26.48651613	27.541	27.86	27.982	27.913	27.919	27.681	27.079	26.958	26.429	26.459	26.852	26.864	27.168	27.624	27.531	27.581	27.755	27.527	27.424	26.63	26.231	26.095	26.251	25.393	25.028	24.964	24.802	25.295	24.806	24.387	24.576	24.427	24.234
142.2050464	27.10488217	1	2008	8	10	2	5	0.035392124	0.384431878	0.029143382	27.40971388	27.83653458	0.822636736	28.36925806	28.36925806	28.36925806	28.598	28.655	28.444	28.406	28.842	28.515	28.814	28.951	29.222	29.189	28.955	28.572	28.465	28.214	28.353	28.144	26.864	26.77	27.067	27.406	27.542	27.558	27.678	27.87	27.746	28.118	27.698	27.725	27.671	27.667	27.788	27.7	27.521
142.2076321	27.10320126	1	2008	8	10	2	5	0.035862852	0.384431878	0.029143382	27.40971388	27.83653458	0.822636736	28.36925806	28.36925806	28.36925806	28.598	28.655	28.444	28.406	28.842	28.515	28.814	28.951	29.222	29.189	28.955	28.572	28.465	28.214	28.353	28.144	26.864	26.77	27.067	27.406	27.542	27.558	27.678	27.87	27.746	28.118	27.698	27.725	27.671	27.667	27.788	27.7	27.521
128.3145618	26.82146652	1	2008	8	10	0	2	0.030451963	0.395109594	0.106783446	28.454115	28.66848144	0.619543177	29.11748387	29.11748387	29.11748387	28.917	28.872	28.773	29.057	29.061	29.08	28.973	28.834	28.881	28.768	28.704	28.591	27.822	28.204	28.133	28.187	28.561	29.18	29.061	29.047	28.896	28.725	28.297	28.091	28.476	28.907	29.132	29.231	29.392	29.394	29.28	29.151	29.373
139.5997283	35.19462306	1	2008	8	11	0	1.2	0.228804883	0.310543764	0.049745991	25.56860987	25.56796271	0.554360552	25.94929032	25.94929032	25.94929032	27.434	27.37	27.549	27.38	27.372	27.456	26.833	26.531	26.442	26.286	26.212	26.205	26.437	26.513	26.477	26.559	25.891	25.262	25	24.873	24.502	24.747	24.678	24.052	23.856	24.095	23.863	23.981	24.219	24.001	23.207	23.171	23.069
139.5957184	35.23440285	1	2008	8	11	0	2	0.153497066	0.306215159	0.028211533	25.61939015	25.62080161	0.547664909	25.93848387	25.93848387	25.93848387	27.489	27.421	27.551	27.414	27.421	27.467	26.844	26.388	26.342	26.155	26.107	26.153	26.475	26.615	26.559	26.61	25.939	25.261	25.016	24.905	24.707	24.89	24.794	24.088	23.882	24.107	23.902	23.981	24.64	24.154	23.317	23.205	23.124
139.1368032	34.2397987	1	2008	8	13	1	5	0.073616802	0.341342055	0.201629499	26.36236	26.39718042	0.702518524	26.89377419	26.89377419	26.89377419	27.813	27.775	27.535	27.627	27.908	27.997	27.852	27.741	27.553	27.465	27.364	26.976	26.958	27.489	27.62	27.536	28.034	28.635	28.345	28.415	28.18	27.92	27.117	26.382	26.019	26.272	26.37	26.211	25.881	25.24	25.518	25.031	24.784
129.7969115	32.63975432	1	2008	8	13	0	4	0.089363007	0.322607654	0.0432186	27.52946793	27.57121078	0.464261739	28.508	28.508	28.508	29.309	29.269	29.123	29.553	29.969	29.219	28.737	28.754	28.712	29.018	29.315	29.312	29.179	28.754	28.497	28.352	28.54	28.387	28.454	28.375	28.329	28.217	28.189	27.749	27.637	27.895	27.687	27.462	26.971	26.819	26.643	26.531	26.527
142.2021174	27.09550316	1	2008	8	13	0	3	0.034120052	0.385492927	0.029143382	27.40794596	27.83640191	0.824596118	28.40222581	28.40222581	28.40222581	29.062	29.105	28.921	28.617	28.683	28.452	28.423	28.887	28.603	28.86	28.989	29.31	29.268	28.978	28.582	28.49	28.273	28.414	28.223	26.901	26.803	27.069	27.375	27.496	27.533	27.646	27.839	27.737	28.112	27.658	27.669	27.612	27.603
138.8776588	35.05775328	1	2008	8	15	0	1.5	0.157554791	0.326926285	0.01438873	25.81795145	25.82161604	0.575818977	26.28041935	26.28041935	26.28041935	27.264	27.087	26.898	26.811	27.115	27.213	27.558	27.89	27.847	27.851	27.009	26.757	26.599	26.327	26.279	26.589	26.815	26.891	26.927	26.964	27.019	26.891	26.446	26.171	26.297	26.071	25.409	25.006	24.903	24.807	23.879	23.504	24.156
142.1875906	27.04446833	1	2008	8	15	2	5	0.030185914	0.376125207	0.027258246	27.45568023	27.88262472	0.830560636	28.51064516	28.51064516	28.51064516	28.383	28.637	29.484	29.565	29.069	28.771	28.715	28.336	28.317	28.933	28.961	29.214	29.059	29.508	29.499	29.173	28.841	28.592	28.508	28.544	28.471	27.148	26.905	27.102	27.356	27.481	27.47	27.572	27.759	27.666	28.085	27.547	27.479
127.6819468	26.25766603	1	2008	8	15	1	3	0.036167007	0.395958588	0.042070452	28.48333337	28.72635679	0.638835843	29.15506452	29.15506452	29.15506452	29.138	29	28.883	28.856	29.017	29.436	29.391	28.559	28.702	28.746	28.715	28.746	28.801	28.778	28.806	28.668	28.301	28.011	28.137	28.1	28.477	28.573	28.575	28.537	28.963	29.277	29.102	28.799	28.737	28.872	28.85	28.767	28.931
127.2874045	26.19266245	1	2008	8	18	1	3	0.036246608	0.375250629	0.028131612	28.45712849	28.66286431	0.604144196	29.08067742	29.08067742	29.08067742	29.254	29.09	28.663	28.715	28.8	28.771	28.819	28.925	29.056	28.972	28.968	29.344	29.386	29.296	29.269	29	28.903	28.846	28.763	28.646	28.727	28.264	28.412	29.066	28.969	28.922	29.154	29.108	29.158	28.982	28.578	28.153	28.431
124.0825	24.34711111	1	2008	8	19	1	3	0.088004905	0.393502098	0.046926449	29.28556641	29.46085985	0.512416248	29.20396774	29.20396774	29.20396774	29.92	29.934	29.609	29.334	29.006	28.729	28.407	28.495	28.59	29.115	28.745	29.032	29.025	28.709	28.588	28.598	28.86	28.837	28.479	28.289	28.155	28.038	27.899	29.013	29.747	30.125	30.023	29.772	29.602	28.871	28.51	28.021	28.451
139.2071629	34.33067888	1	2008	8	19	0	1.5	0.069803955	0.333429667	0.13719668	26.21393908	26.24932354	0.695440637	26.66674194	26.66674194	26.66674194	27.085	27.13	27.208	26.999	27.06	27.344	27.023	26.996	27.149	27.351	27.86	28.003	27.905	27.866	27.479	27.277	27.147	26.893	26.849	27.103	27.385	27.539	27.823	28.295	28.63	28.461	28.206	27.71	26.463	26.155	25.811	26.137	26.179
124.0700528	24.31165556	1	2008	8	19	1	3	0.097230566	0.393767772	0.046538484	29.2574078	29.43687201	0.520428215	29.11567742	29.11567742	29.11567742	29.473	29.795	29.446	29.195	29.052	28.745	28.413	28.511	28.598	29.103	28.679	28.76	28.569	28.53	28.616	28.631	28.788	28.495	28.162	28.237	28.165	28.029	27.82	28.945	29.592	29.792	29.688	29.593	29.405	28.627	28.409	28.122	28.49
139.2058754	34.32862337	1	2008	8	19	0	1.5	0.06893731	0.333429667	0.13719668	26.21393908	26.24932354	0.695440637	26.66674194	26.66674194	26.66674194	27.085	27.13	27.208	26.999	27.06	27.344	27.023	26.996	27.149	27.351	27.86	28.003	27.905	27.866	27.479	27.277	27.147	26.893	26.849	27.103	27.385	27.539	27.823	28.295	28.63	28.461	28.206	27.71	26.463	26.155	25.811	26.137	26.179
138.8237572	34.60820392	1	2008	8	19	0	3	0.077675051	0.316262462	0.24717653	26.046768	26.09194507	0.580464524	26.50874194	26.50874194	26.50874194	26.395	26.888	26.711	26.641	26.78	27.578	27.477	27.397	27.66	27.622	27.859	27.946	27.871	27.905	27.686	27.104	26.962	26.44	26.47	26.845	26.878	27.167	27.615	27.553	27.626	27.713	27.545	27.348	26.599	26.315	26.121	26.203	25.368
125.2446878	24.93863109	1	2008	8	22	0	2	0.049300771	0.393192291	0.037590329	28.97783969	29.17578695	0.557968853	29.00174194	29.00174194	29.00174194	29.099	28.82	29.65	29.775	29.721	29.832	29.184	28.865	28.351	28.185	28.111	28.178	28.565	28.616	28.569	28.518	28.668	28.765	28.741	28.304	28.31	28.288	28.258	28.336	28.402	29.531	29.84	30.054	29.701	29.586	29.556	29.622	29.447
127.7077818	26.08877783	1	2008	8	23	0	2	0.026615086	0.394608155	0.093352411	28.62174081	28.7936963	0.58532977	28.90516129	28.90516129	28.90516129	28.567	28.687	29.316	29.51	29.537	29.166	28.79	28.696	28.741	28.773	28.64	28.509	28.362	28.697	29.32	29.17	29.532	29.587	29.056	28.831	28.982	28.991	29.056	28.994	28.763	28.163	28.234	28.302	28.394	28.657	29.193	29.131	28.668
129.2435167	28.1886	3	2008	8	25	0	5	0.034183003	0.344136654	0.07180035	27.98178892	28.31193184	0.714689112	28.77554839	28.77554839	28.77554839	28.66	28.49	28.591	28.594	29.043	28.901	28.935	29.088	28.915	28.727	28.641	28.802	28.837	28.926	28.922	28.863	29.117	29.004	29.824	29.251	29.159	29.076	29.016	29.117	28.717	28.588	28.825	28.566	29.094	29.073	28.941	28.549	28.655
129.6816833	28.40795	3	2008	8	26	0	5	0.032042632	0.314720154	0.007408522	28.11773067	28.44527065	0.726424857	29.1046129	29.1046129	29.1046129	29.057	29.17	28.895	28.733	28.716	29.174	29.578	29.814	29.739	29.138	28.67	28.793	28.849	28.986	29.117	29.19	28.402	29.428	29.396	29.835	29.994	29.855	29.763	29.449	29.113	28.951	28.894	28.826	28.654	29.158	29.412	29.485	29.558
123.7252808	24.29693617	3	2008	8	27	1	5	0.025698789	0.374865141	0.089449887	29.13516533	29.29434646	0.509246127	28.96332258	28.96332258	28.96332258	29.345	29.251	29.656	29.454	29.186	29.517	29.489	29.385	29.31	29.386	29.481	29.536	29.474	28.844	28.544	28.604	28.79	28.827	28.652	28.646	28.393	27.71	27.635	27.885	28.139	28.139	28.159	27.866	27.703	27.667	27.843	28.594	29.143
129.5666667	28.33528333	3	2008	8	27	0	5	0.031498351	0.308681596	0.030933514	28.12950122	28.44545544	0.715540612	29.04716129	29.04716129	29.04716129	28.653	28.824	28.947	28.752	28.754	28.696	29.201	29.416	29.752	29.747	29.102	28.711	28.719	28.799	28.873	29.004	29.016	28.505	29.29	29.67	29.789	29.824	29.607	29.461	29.303	29.159	28.976	29.036	29.041	28.579	29.014	29.342	29.453
138.7877941	34.66012822	1	2008	8	27	1	5	0.066151727	0.308340234	0.08556594	26.04101703	26.08530919	0.579339216	26.53461187	19.36849091	19.36849091	24.94196365	24.89903535	25.10089463	25.14496572	24.94430355	26.22134734	26.19559502	26.30306995	26.558405	27.0144362	26.75781585	26.64090875	26.76626285	27.60392456	27.52923401	27.4680801	27.56265959	27.62735787	27.83626489	27.8569225	27.77100234	27.87135637	27.67694781	27.15775056	26.94716706	26.43941934	26.44143343	26.85487807	26.91845	27.11475915	27.58657675	27.8346174	27.99010345
132.6389265	32.7688907	3	2008	8	28	2	2	0.054507087	0.328196548	0.275613668	27.54240687	27.5815544	0.533736758	28.28270968	28.28270968	28.28270968	27.427	27.548	27.5	27.378	27.082	27.045	27.042	27.302	27.886	28.639	28.109	28.85	29.104	29.174	28.793	28.58	28.532	28.299	28.424	28.531	29.176	29.352	29.327	29.16	29.164	29.117	29.003	29.062	28.779	28.272	28.814	28.932	28.919
132.627039	32.77352761	3	2008	8	29	2	5	0.054000201	0.332561228	0.275613668	27.53533193	27.5743689	0.532099301	28.27112903	28.27112903	28.27112903	27.452	27.436	27.593	27.556	27.409	27.071	27.035	27.03	27.265	27.897	28.706	28.077	28.834	29.052	29.118	28.795	28.564	28.54	28.323	28.423	28.528	29.175	29.325	29.303	29.113	29.116	29.079	28.955	28.975	28.768	28.405	28.829	28.952
139.629385	35.135352	1	2008	8	30	0	16	0.247543371	0.307948195	0.040479378	25.51366544	25.51418557	0.576864201	25.96042891	18.72106114	18.72106114	24.8060204	24.81442649	24.95649596	24.81133087	24.57472033	24.11058374	24.18229778	24.2961353	25.22340871	25.30948313	25.3877057	25.35654077	25.6239445	26.29338667	26.4660049	26.34861948	26.33343493	26.9794356	26.86013786	27.36946603	27.29820258	27.49570071	27.29658273	27.28649422	27.3798896	26.8488199	26.80848565	26.76845524	26.3200114	26.22259613	26.18373969	26.42702324	26.46151803
138.8169336	34.61071172	1	2008	8	30	0	15	0.077876702	0.316262462	0.24717653	26.046768	26.09194507	0.580464524	26.50874194	26.50874194	26.50874194	25.298	25.081	25.087	24.844	24.823	24.99	25.082	25	26.334	26.159	26.155	26.395	26.888	26.711	26.641	26.78	27.578	27.477	27.397	27.66	27.622	27.859	27.946	27.871	27.905	27.686	27.104	26.962	26.44	26.47	26.845	26.878	27.167
139.634943	35.13682627	1	2008	8	30	0	16	0.254881533	0.307948195	0.040479378	25.50903997	25.50968628	0.577164509	25.95459019	18.70834496	18.70834496	24.80552149	24.81922438	24.96744203	24.81924783	24.57839938	24.11316647	24.18519516	24.3006908	25.21937327	25.30360647	25.37917534	25.34988643	25.62270263	26.2839859	26.46615117	26.34293538	26.32961242	26.97235949	26.84651743	27.37081401	27.29552405	27.48277152	27.27756293	27.26860328	27.35587819	26.84822651	26.79629468	26.7467779	26.28970983	26.21098452	26.16956407	26.43096363	26.46979886
127.7986336	26.12939495	1	2008	8	30	1	15	0.029648912	0.399590015	0.025445793	28.70120899	28.84224416	0.561756614	28.98606452	28.98606452	28.98606452	28.467	28.784	28.851	28.806	29.117	29.154	28.729	28.605	28.634	29.567	29.613	29.58	29.279	28.892	28.866	28.767	28.701	28.663	28.551	28.363	28.531	29.401	29.148	29.462	29.428	29.254	29.142	29.334	29.285	29.133	29.265	28.978	28.174
139.1370392	34.88902876	1	2008	8	31	0	25	0.081675511	0.307130013	0.15705163	25.74139631	25.74847635	0.529977277	26.18409677	26.18409677	26.18409677	25.223	25.334	24.926	24.799	24.694	24.654	24.548	24.573	24.496	25.743	25.609	25.843	25.946	26.249	26.31	26.466	26.994	26.791	26.604	26.576	26.864	27.161	27.737	28.045	27.939	27.759	27.154	26.964	26.78	26.48	26.446	26.594	26.793
123.7370932	24.34776131	1	2008	8	31	1	2	0.028277791	0.373160904	0.12155239	29.10686863	29.28332731	0.517861051	28.9833871	28.9833871	28.9833871	29.472	29.517	29.672	29.57	29.418	29.455	29.711	29.519	29.285	29.466	29.385	29.438	29.493	29.465	29.411	29.526	29.443	28.833	28.524	28.604	28.706	28.849	28.755	28.594	28.306	27.743	27.647	27.987	28.239	28.231	28.221	27.933	27.792
126.7602539	26.32788367	1	2008	9	1	3	2	0.02527114	0.312316582	0.02886246	28.88526975	29.12685256	0.61694806	28.6023	28.6023	28.6023	28.672	28.565	28.626	28.977	29.413	29.39	29.599	29.587	29.647	29.831	29.805	29.839	30.004	30.027	30.065	29.437	28.909	29.178	29.212	28.847	28.695	28.736	29.823	29.814	29.407	29.43	29.539	29.747	29.731	29.768	29.618	29.125	29.375
130.2303139	30.468975	3	2008	9	2	0	3	0.034126321	0.260374719	0.136554513	28.70700112	28.72786455	0.402365701	28.0063	28.0063	28.0063	28.126	28.391	28.353	28.38	28.105	28.033	27.935	28.667	28.741	28.728	28.581	28.476	28.352	28.831	29	28.981	29.272	29.217	29.252	29.083	28.892	28.738	28.885	29.109	29.249	29.09	29.13	29.827	29.82	29.766	29.896	29.832	30.031
127.8866959	26.66310729	1	2008	9	2	0	9	0.035745702	0.304681899	0.041355719	28.39709455	28.71551382	0.703676204	28.21266667	28.21266667	28.21266667	28.298	28.29	28.514	28.997	28.853	28.915	29.383	29.745	29.66	29.592	29.637	29.697	30.12	30.131	30.021	29.868	29.074	28.853	28.801	28.72	28.741	28.796	28.956	28.676	28.654	28.569	29.121	28.88	28.875	28.837	28.814	28.743	28.751
127.9632568	26.55904998	1	2008	9	2	2	20	0.039974086	0.305890974	0.061399946	28.50292083	28.7946058	0.671086547	28.24493333	28.24493333	28.24493333	28.245	28.235	28.356	28.945	29.143	29.299	29.539	29.629	29.419	29.413	29.519	29.644	30.249	30.226	30.015	29.744	28.922	28.694	29.014	28.752	28.69	28.76	28.839	28.635	28.527	28.351	29.166	28.983	29.053	29.043	28.961	28.903	28.756
135.6680739	33.49138357	1	2008	9	5	2	3	0.047285658	0.247429407	0.188857935	27.40648016	27.41184291	0.550271346	26.7404	26.7404	26.7404	27.354	26.996	27.091	27.287	27.466	27.571	27.728	27.763	27.847	27.702	27.947	28.002	28	28.057	27.524	27.209	27.164	27.12	27.311	28.965	29.231	29.221	28.84	28.893	28.467	28.475	28.664	28.863	29.138	28.676	28.646	28.562	28.174
130.4134333	30.27198889	3	2008	9	5	0	3	0.034417588	0.257090032	0.151252446	28.57795939	28.61907166	0.429748937	28.0497	28.0497	28.0497	28.224	27.967	27.983	28.089	28.06	27.983	27.974	28.108	28.134	28.097	28.422	28.625	28.637	28.579	28.565	28.847	28.964	28.962	28.742	29.198	29.335	29.252	29.225	29.102	28.852	28.809	28.697	29.002	29.151	29.211	29.396	29.589	29.488
135.0719261	33.97909699	1	2008	9	5	0	5	0.129437328	0.246193989	0.02333367	26.90294993	26.90993128	0.457129847	25.95696667	25.95696667	25.95696667	26.744	26.847	27.156	27.026	26.823	27.009	27.133	26.96	27.162	27.111	26.707	26.961	26.59	26.584	26.3	26.319	26.346	26.392	26.491	27.426	27.787	27.659	27.524	27.536	27.585	27.701	27.82	27.732	27.336	27.346	27.93	28.016	27.943
129.6290588	28.43639297	1	2008	9	9	0	6.5	0.029800255	0.272099357	0.006056471	28.14668552	28.47249197	0.720956289	28.36863333	28.36863333	28.36863333	28.4	28.328	28.316	28.441	28.498	28.282	28.337	28.33	28.393	28.212	28.309	28.404	28.658	28.854	29.093	29.168	28.98	28.952	28.8	29.352	29.696	29.954	29.892	29.186	28.7	28.759	28.953	29.015	29.147	29.153	28.351	29.504	29.429
129.6131372	28.40068733	1	2008	9	10	0	6.2	0.031402543	0.259878179	0.021975677	28.12619366	28.4490056	0.719118818	28.3489	28.3489	28.3489	28.699	28.484	28.403	28.378	28.425	28.414	28.2	28.372	28.327	28.379	28.161	28.337	28.473	28.574	28.72	28.989	29.112	28.977	28.779	28.715	29.28	29.618	29.818	29.719	29.246	28.69	28.702	28.875	28.954	29.078	29.091	28.395	29.335
129.3043613	28.11892469	1	2008	9	12	2	2	0.031909704	0.281860261	0.069928999	28.05050005	28.36249959	0.704207865	28.29366667	28.29366667	28.29366667	28.767	28.508	28.462	28.359	28.241	28.225	28.158	28.239	28.227	28.28	28.326	28.331	28.025	28.282	28.304	28.308	28.278	28.507	28.617	28.456	28.51	28.471	29.035	28.925	28.867	28.929	28.889	28.599	28.46	28.667	28.709	28.764	28.854
138.9877796	34.66349926	1	2008	9	14	0	15	0.083223112	0.234623377	0.084175633	25.86651323	25.89866553	0.576663054	25.4353	25.4353	25.4353	25.473	25.344	25.359	25.308	25.879	25.925	26.119	26.027	25.713	25.794	25.656	25.384	25.472	25.535	25.412	25.142	24.721	24.93	24.779	24.768	24.87	24.909	24.846	26.357	26.422	26.564	26.729	26.671	26.181	26.285	26.739	26.955	26.998
138.8239288	34.60820392	1	2008	9	15	0	12	0.077657613	0.235972492	0.24717653	26.046768	26.09194507	0.580464524	25.7552	25.7552	25.7552	25.581	26.312	26.272	26.06	25.672	25.955	25.994	26.367	26.45	26.379	26.452	26.462	26.047	25.956	25.93	25.526	25.298	25.081	25.087	24.844	24.823	24.99	25.082	25	26.334	26.159	26.155	26.395	26.888	26.711	26.641	26.78	27.578
135.746373	33.481093	1	2008	9	15	1	3	0.054014814	0.248618371	0.169860871	27.38175761	27.39058725	0.54604471	26.70133333	26.70133333	26.70133333	27.349	27.327	27.046	26.947	26.942	26.954	26.917	27.164	27.345	27.389	26.997	26.917	27.021	27.354	27.507	27.636	27.722	27.71	27.777	27.582	27.948	27.921	27.923	27.962	27.481	27.266	27.221	27.209	27.353	28.976	29.4	29.332	28.879
138.7849188	35.02746616	1	2008	9	21	0	7	0.100530939	0.232317238	0.030476962	25.89083782	25.90152268	0.58857448	25.4533	25.4533	25.4533	24.93	24.674	25.492	25.716	25.743	25.734	25.631	25.901	25.923	25.622	25.591	25.888	25.84	26.352	26.439	26.547	26.155	25.956	26.079	26.164	25.591	25.531	25.601	24.818	24.744	24.828	24.862	24.904	24.932	24.513	26.269	26.552	26.51
128.0486389	26.54463889	1	2008	9	21	0	3	0.037422674	0.29869977	0.065038343	28.58024272	28.78711895	0.603202111	28.2419	28.2419	28.2419	28.182	28.201	28.232	28.179	27.686	27.415	27.54	28.095	28.178	28.216	28.624	28.275	28.269	28.355	28.441	28.577	28.324	28.086	28.073	28.172	28.196	28.237	28.693	28.903	28.959	29.004	29.287	29.288	28.923	28.94	29.031	29.61	29.589
128.0796111	26.53816667	1	2008	9	21	0	8	0.034121032	0.29451072	0.090186787	28.57265181	28.76717242	0.594058984	28.23083333	28.23083333	28.23083333	28.2	28.167	28.178	28.155	27.685	27.439	27.539	28.09	28.176	28.22	28.636	28.281	28.276	28.318	28.404	28.586	28.304	28.044	28.051	28.168	28.19	28.219	28.616	28.852	28.928	28.95	29.254	29.258	28.874	28.896	28.893	29.6	29.572
130.4159653	33.70639289	1	2008	10	1	0	2	0.125944505	0.175468985	0.00515397	27.00034015	27.01718161	0.529719038	22.95884427	18.49899978	18.49899978	22.97192826	23.03541708	23.48154265	24.26913098	24.7867333	24.74743091	24.74425071	25.0937576	24.75753092	24.80461676	24.96791004	25.23516733	25.2193708	25.32529105	25.50019556	25.50518093	25.39240686	25.96323037	26.23694734	25.79765601	25.56850704	25.51565292	25.10628631	25.12290353	25.17942863	25.18068355	25.15874846	25.0171485	24.95165346	25.45957199	25.77336439	25.98192906	25.97251922
127.2869539	26.21986559	1	2008	10	5	0	5	0.032859265	0.25175874	0.0617659	28.50907509	28.72663342	0.608286798	27.01406452	27.01406452	27.01406452	27.531	27.595	27.715	27.633	27.735	27.896	28.281	28.277	28.221	28.26	28.233	28.185	28.386	28.408	28.239	28.272	28.215	28.055	27.918	27.757	27.959	28.299	28.478	28.462	28.809	28.537	28.477	28.426	28.577	28.531	28.379	28.306	28.437
124.0278722	24.26860278	1	2008	10	9	0	2	0.066766679	0.271540402	0.013858372	29.21996713	29.38452857	0.509794362	27.16545161	27.16545161	27.16545161	27.417	27.26	27.126	26.834	26.97	26.911	26.456	26.211	26.241	26.217	25.864	28.065	27.509	27.802	27.914	28.083	27.989	28.011	28.079	28.111	27.9	27.503	27.288	27.008	26.483	26.44	27.428	27.697	29.138	28.932	28.606	28.995	29.434
124.1454917	24.30029722	1	2008	10	9	0	3	0.136119325	0.261343335	0.073825027	29.22653865	29.39228191	0.511220201	27.23283871	27.23283871	27.23283871	27.473	27.425	27.31	26.945	26.949	26.709	26.421	26.147	26.238	26.159	25.796	28.149	27.508	27.658	27.725	27.564	27.497	27.821	28.138	28.075	27.914	27.464	27.295	27.154	26.605	26.391	27.278	27.544	28.995	28.852	28.649	29.067	29.434
123.9907222	24.26040278	1	2008	10	9	0	8	0.081545729	0.271143047	0.022019538	29.20770356	29.37133691	0.513071257	27.10290323	27.10290323	27.10290323	27.259	27.175	27.04	26.738	26.731	26.572	26.27	26.102	26.163	26.212	25.889	28.047	27.468	27.632	27.767	27.99	27.816	27.948	27.983	28.02	27.938	27.559	27.284	26.983	26.487	26.458	27.468	27.739	29.18	28.961	28.613	29.115	29.407
134.4856167	33.63670319	1	2008	10	11	2	10	0.056080715	0.161656823	0.018160553	27.19056722	27.20017409	0.547406718	24.77803226	24.77803226	24.77803226	25.684	25.189	25.165	25.492	25.508	25.516	24.787	25.268	25.424	25.437	25.407	25.32	25.501	26.222	26.523	26.554	26.489	26.558	26.735	26.716	26.867	26.676	26.665	26.702	26.542	26.74	26.918	27.343	27.596	27.711	27.716	27.744	27.531
134.1065025	33.29064681	1	2008	10	11	0	30	0.049207898	0.171800361	0.052036675	27.61812685	27.63300327	0.516994967	25.4053871	25.4053871	25.4053871	25.621	25.715	25.557	25.381	25.445	25.846	25.955	26.676	27.08	27.161	26.961	26.605	26.821	26.819	26.872	27.172	27.06	26.884	27.293	27.341	27.119	26.769	26.742	27.119	27.358	27.265	27.626	28.02	27.843	27.962	27.968	27.982	27.991
139.1345286	34.89533844	1	2008	10	11	0	15	0.081177607	0.161436945	0.15705163	25.74056806	25.74736014	0.529688497	23.58543382	19.02554533	19.02554533	23.82872977	23.82631725	24.15260636	23.85097433	23.91100976	23.72751779	23.73469902	23.51857959	23.31033188	23.22286828	23.20373033	23.39673789	24.01787158	25.68833411	25.22364406	24.86946716	24.64395911	24.70526249	24.78275084	24.86694757	24.58792315	24.5791006	25.28400685	25.19389676	25.1144071	25.09411711	25.00496909	25.4270089	25.47431783	25.47373071	25.46685423	26.10447312	26.31586219
128.0774444	26.53161111	1	2008	10	12	0	10	0.034405117	0.236347791	0.090186787	28.57882424	28.76902426	0.590348003	27.51867742	27.51867742	27.51867742	27.557	27.874	28.34	28.205	27.813	28.04	28.289	28.369	28.336	27.97	27.948	27.96	27.982	28.04	28.233	28.576	28.653	28.647	28.533	28.69	28.514	28.209	28.156	28.161	28.143	27.655	27.44	27.537	28.095	28.177	28.219	28.639	28.272
135.7540226	33.48273984	1	2008	10	12	1	5	0.055488499	0.174143674	0.415001703	27.38175761	27.39058725	0.54604471	25.04587097	25.04587097	25.04587097	25.147	25.121	25.043	25.076	25.486	25.603	25.692	24.538	25.304	25.229	24.892	24.846	25.042	25.329	26.159	26.3	26.34	26.165	26.003	26.098	26.459	26.698	26.55	26.234	26.382	26.591	27.514	27.349	27.327	27.046	26.947	26.942	26.954
128.0766111	26.52927778	1	2008	10	12	0	7	0.034506232	0.236347791	0.090186787	28.57882424	28.76902426	0.590348003	27.51867742	27.51867742	27.51867742	27.557	27.874	28.34	28.205	27.813	28.04	28.289	28.369	28.336	27.97	27.948	27.96	27.982	28.04	28.233	28.576	28.653	28.647	28.533	28.69	28.514	28.209	28.156	28.161	28.143	27.655	27.44	27.537	28.095	28.177	28.219	28.639	28.272
128.0765	26.53055556	1	2008	10	12	0	8	0.034450859	0.236347791	0.090186787	28.57882424	28.76902426	0.590348003	27.51867742	27.51867742	27.51867742	27.557	27.874	28.34	28.205	27.813	28.04	28.289	28.369	28.336	27.97	27.948	27.96	27.982	28.04	28.233	28.576	28.653	28.647	28.533	28.69	28.514	28.209	28.156	28.161	28.143	27.655	27.44	27.537	28.095	28.177	28.219	28.639	28.272
128.06695	26.511675	1	2008	10	15	1	8	0.035156679	0.247437963	0.090186787	28.59796001	28.78122249	0.586597752	27.57180645	27.57180645	27.57180645	27.086	27.623	27.673	27.595	27.845	28.333	28.238	27.815	28.022	28.297	28.385	28.341	28.077	28.069	28.023	28.014	28.04	28.274	28.61	28.726	28.76	28.667	28.72	28.514	28.222	28.153	28.139	28.132	27.589	27.431	27.532	28.105	28.179
139.477551	34.07219539	3	2008	10	18	0	8	0.049709355	0.156309415	0.262087952	26.76924919	26.83378378	0.784453358	25.81206452	25.81206452	25.81206452	26.06	26.144	25.756	25.345	25.46	26.23	26.46	26.325	26.234	26.222	26.34	26.342	26.345	26.165	25.842	25.906	26.247	26.251	26.375	26.048	26.143	26.269	26.221	26.222	27.295	27.198	26.727	26.757	26.676	25.652	24.968	24.828	24.854
124.2297935	24.49531085	3	2008	10	19	0	1.5	0.034242845	0.251918597	0.033175171	29.16174964	29.34539705	0.536465112	26.83316129	26.83316129	26.83316129	26.612	26.501	26.424	26.526	26.97	26.619	26.721	26.951	27.011	26.89	26.877	26.921	26.818	26.941	27.191	27.169	26.576	26.383	26.585	26.515	26.035	28.319	27.485	27.508	27.479	27.398	27.319	27.849	27.91	28.011	28.051	27.694	27.537
135.0700378	33.97639232	1	2008	10	19	1	7	0.127661312	0.163018798	0.02333367	26.90294993	26.90993128	0.457129847	23.63422581	23.63422581	23.63422581	24.013	23.872	23.583	23.496	23.684	23.766	23.791	23.957	24.12	23.598	23.452	23.871	23.843	24.666	23.575	23.507	23.609	23.646	23.514	23.537	23.917	24.934	24.993	25.345	25.217	25.557	26.119	26.171	26.124	26.095	26.295	26.02	25.87
124.2284793	24.4975466	3	2008	10	19	1	2	0.034320607	0.251918597	0.033175171	29.16174964	29.34539705	0.536465112	26.83316129	26.83316129	26.83316129	26.612	26.501	26.424	26.526	26.97	26.619	26.721	26.951	27.011	26.89	26.877	26.921	26.818	26.941	27.191	27.169	26.576	26.383	26.585	26.515	26.035	28.319	27.485	27.508	27.479	27.398	27.319	27.849	27.91	28.011	28.051	27.694	27.537
139.480378	34.05619721	3	2008	10	19	0	10	0.049810722	0.159590431	0.262087952	26.78956034	26.85434606	0.785412523	25.81177419	25.81177419	25.81177419	25.899	26.067	26.144	25.689	25.354	25.465	26.223	26.431	26.255	26.192	26.223	26.347	26.325	26.324	26.158	25.848	25.849	26.254	26.292	26.374	26.047	26.152	26.283	26.251	26.26	27.348	27.248	26.743	26.771	26.72	25.671	24.987	24.871
127.6839638	26.25797392	1	2008	10	22	0	1	0.036266925	0.246738344	0.042070452	28.48333337	28.72635679	0.638835843	27.23206452	27.23206452	27.23206452	27.379	26.785	26.656	26.721	26.925	26.839	26.826	26.906	27.474	27.626	27.595	27.828	27.896	27.686	27.55	27.555	27.652	27.759	27.785	27.891	27.704	27.653	27.546	27.864	28.67	28.565	28.312	28.344	28.398	28.513	28.413	28.067	28.084
139.5838308	33.89378141	3	2008	10	24	0	6	0.047412994	0.162504757	0.481989315	27.0298359	27.1068078	0.794814427	26.03367742	26.03367742	26.03367742	24.817	25.197	25.538	26.042	26.139	26.111	26.212	26.3	26.282	26.188	25.801	26.492	26.835	26.846	26.698	26.672	26.682	26.708	26.732	26.524	26.217	25.911	25.715	25.667	25.703	25.971	26.393	26.713	26.753	26.907	27.294	27.435	27.298
127.2869539	26.19279723	2	2008	10	24	0	3	0.036202346	0.243950025	0.028131612	28.45712849	28.66286431	0.604144196	27.04016129	27.04016129	27.04016129	27.347	27.204	27.048	26.553	26.706	26.788	26.715	26.842	26.926	27.024	27.053	27.091	27.185	27.039	27.128	27.259	27.076	27.063	27.583	27.748	27.681	27.744	27.58	27.639	27.759	28.228	28.29	28.186	28.195	28.14	28.138	28.322	28.325
135.6952286	33.48214029	2	2008	10	25	2	4	0.04902542	0.176621033	0.169860871	27.41451357	27.42153807	0.547597971	25.11258065	25.11258065	25.11258065	25.417	25.445	25.675	25.501	25.482	25.549	25.495	25.069	24.781	24.931	25.115	25.19	25.606	25.112	25.101	25.066	25.228	25.774	25.674	25.656	24.507	25.294	25.222	24.887	24.803	24.981	25.31	26.128	26.284	26.349	26.159	25.969	26.273
127.2310835	26.17577442	2	2008	10	25	2	23	0.031671095	0.256605153	0.02917312	28.55405871	28.76755398	0.604428267	27.11309677	27.11309677	27.11309677	26.434	27.278	27.342	27.125	26.667	26.683	27.029	27.008	27.353	27.41	27.336	27.265	27.271	27.194	27.105	27.08	27.037	27.025	26.927	27.388	27.68	28.002	27.86	27.658	27.628	27.831	28.283	28.446	28.458	28.416	28.536	28.647	28.637
127.2311318	26.17561956	2	2008	10	25	1	5	0.031691028	0.256605153	0.02917312	28.55405871	28.76755398	0.604428267	27.11309677	27.11309677	27.11309677	26.434	27.278	27.342	27.125	26.667	26.683	27.029	27.008	27.353	27.41	27.336	27.265	27.271	27.194	27.105	27.08	27.037	27.025	26.927	27.388	27.68	28.002	27.86	27.658	27.628	27.831	28.283	28.446	28.458	28.416	28.536	28.647	28.637
132.6272106	32.77363586	3	2008	10	25	2	2	0.054045054	0.176202449	0.275613668	27.53533193	27.5743689	0.532099301	25.35380645	25.35380645	25.35380645	25.209	25.14	25.163	24.99	24.897	24.804	24.688	24.739	25.053	25.082	24.989	25.107	25.174	25.743	25.681	25.653	25.62	25.801	25.823	25.715	26.075	26.868	27.011	26.996	26.991	26.856	26.539	26.635	26.483	26.646	26.547	26.491	26.332
132.638948	32.76881853	3	2008	10	25	1	2	0.054500478	0.175411862	0.275613668	27.54240687	27.5815544	0.533736758	25.36925806	25.36925806	25.36925806	25.212	25.149	25.18	25.053	24.988	24.89	24.725	24.771	25.078	25.108	25.016	25.116	25.167	25.706	25.64	25.646	25.64	25.778	25.813	25.718	26.074	26.873	27.001	26.964	26.989	26.856	26.546	26.64	26.494	26.667	26.567	26.509	26.335
127.2755814	26.18436356	1	2008	10	25	0	5	0.036041886	0.251357041	0.028131612	28.46107474	28.66476987	0.602986576	27.05512903	27.05512903	27.05512903	26.513	27.342	27.251	27.067	26.536	26.674	26.848	26.787	26.936	26.996	27.07	27.085	27.098	27.182	27.028	27.063	27.219	27.059	27.035	27.601	27.833	27.769	27.796	27.563	27.599	27.719	28.221	28.324	28.229	28.212	28.178	28.267	28.379
135.7611465	33.45629326	2	2008	10	25	1	12	0.053578121	0.174655798	0.515471497	27.42579289	27.43606226	0.548251024	25.15864516	25.15864516	25.15864516	25.527	25.455	25.678	25.456	25.368	25.408	25.557	25.231	24.874	24.946	24.976	25.09	25.684	25.335	25.291	25.169	25.126	25.429	25.633	25.774	24.67	25.395	25.347	25.019	24.982	25.17	25.42	26.203	26.353	26.408	26.201	26.061	26.126
139.84231	33.06759263	1	2008	10	25	1	20	0.036628522	0.171878475	0.166281632	27.53714088	27.66774473	0.653791871	26.28619355	26.28619355	26.28619355	25.703	25.402	25.475	25.77	25.841	25.814	25.974	26.478	26.336	26.307	26.39	26.225	26.25	26.721	26.845	26.983	26.711	27.253	27.426	27.411	27.056	26.936	27.026	27.461	27.579	27.32	27.439	27.548	27.192	27.321	27.406	27.445	27.539
127.9686642	26.55298473	1	2008	10	25	1	3	0.040227477	0.240314642	0.061399946	28.52808786	28.79879365	0.65620042	27.24867742	27.24867742	27.24867742	26.514	27.043	27.127	27.122	27.047	26.845	26.807	26.803	26.85	26.904	26.99	27.437	27.378	27.396	27.728	27.851	27.833	27.715	27.658	27.852	28.089	28.074	27.997	28.019	28.018	27.948	27.9	27.99	28.495	28.457	28.495	28.477	28.592
135.3326797	33.72462521	2	2008	10	26	1	5	0.071633183	0.169314373	0.033398791	27.26279103	27.27378347	0.526329723	24.5216129	24.5216129	24.5216129	24.754	24.602	24.737	24.967	24.714	24.503	24.476	24.489	24.669	24.582	24.55	24.649	24.855	24.458	24.745	24.79	24.682	24.684	25.029	24.992	25.031	23.755	24.451	24.556	24.518	24.395	24.424	24.497	25.625	25.841	25.978	25.741	25.834
135.7585716	33.45808347	3	2008	10	26	0	15	0.053354766	0.174655798	0.515471497	27.42579289	27.43606226	0.548251024	25.15864516	25.15864516	25.15864516	25.446	25.527	25.455	25.678	25.456	25.368	25.408	25.557	25.231	24.874	24.946	24.976	25.09	25.684	25.335	25.291	25.169	25.126	25.429	25.633	25.774	24.67	25.395	25.347	25.019	24.982	25.17	25.42	26.203	26.353	26.408	26.201	26.061
135.7498169	33.45321401	3	2008	10	26	1	10	0.051402125	0.175125429	0.411826442	27.44814153	27.45791875	0.548426044	25.19348887	21.59586938	21.59586938	25.44804945	25.53465528	25.47692045	25.71105454	25.50736125	25.41144578	25.44010116	25.61078014	25.25823247	24.89500206	25.00332738	25.03285415	25.13413257	25.72802846	25.39638531	25.36755309	25.18313814	25.16054902	25.47243958	25.63736512	25.77397774	24.67808814	25.41255657	25.36511771	25.02222048	24.99125759	25.18022079	25.43388478	26.20055062	26.35984107	26.42275859	26.21337041	26.05963356
138.7765503	35.03449433	2	2008	10	26	0	15	0.120102007	0.162283448	0.030476962	25.89083782	25.90152268	0.58857448	23.27441935	23.27441935	23.27441935	22.764	22.99	24.277	23.565	23.132	23.277	23.306	23.602	23.304	23.304	23.445	23.603	23.694	23.681	23.771	23.83	23.817	23.738	23.763	23.694	23.529	22.975	22.836	23.473	23.695	23.695	23.685	23.769	25.367	24.703	24.636	24.818	24.799
128.0757778	26.53055556	1	2008	10	26	0	7	0.034450859	0.236347791	0.090186787	28.57882424	28.76902426	0.590348003	27.51867742	27.51867742	27.51867742	26.666	26.726	27.145	27.527	27.565	27.331	27.293	27.367	27.253	27.141	27.073	27.078	27.608	27.625	27.557	27.874	28.34	28.205	27.813	28.04	28.289	28.369	28.336	27.97	27.948	27.96	27.982	28.04	28.233	28.576	28.653	28.647	28.533
128.0756667	26.5305	1	2008	10	26	0	8	0.034453267	0.236347791	0.090186787	28.57882424	28.76902426	0.590348003	27.51867742	27.51867742	27.51867742	26.666	26.726	27.145	27.527	27.565	27.331	27.293	27.367	27.253	27.141	27.073	27.078	27.608	27.625	27.557	27.874	28.34	28.205	27.813	28.04	28.289	28.369	28.336	27.97	27.948	27.96	27.982	28.04	28.233	28.576	28.653	28.647	28.533
124.1831667	24.45163889	2	2008	10	28	1	1.5	0.040518494	0.248748828	0.023171472	29.1866279	29.36044481	0.521361012	26.81732258	26.81732258	26.81732258	26.156	26.284	26.749	26.971	27.3	27.195	27.03	26.926	26.809	26.656	26.549	26.485	26.607	26.909	26.503	26.853	26.918	26.881	26.771	26.83	27.004	27.007	27.003	26.889	26.749	26.592	26.401	26.516	26.48	25.977	28.247	27.477	27.471
124.2182279	24.47947396	1	2008	10	29	2	1.2	0.035209479	0.24910703	0.033175171	29.15918903	29.33804017	0.529378635	26.83080645	26.83080645	26.83080645	27.29	26.235	26.276	26.774	27.023	27.259	27.086	26.888	26.809	26.814	26.681	26.531	26.432	26.58	26.98	26.623	26.796	26.999	26.989	26.85	26.835	26.963	26.903	26.973	27.02	26.96	26.562	26.354	26.531	26.483	26.007	28.299	27.478
130.2314186	30.4693156	2	2008	10	29	2	12	0.034217843	0.189614944	0.136554513	28.70700112	28.72786455	0.402365701	27.19393548	27.19393548	27.19393548	26.453	26.667	26.801	26.817	26.569	26.475	27.058	27.18	27.069	26.89	26.873	26.891	27.257	27.371	27.454	27.548	27.75	28.087	28.05	28.004	28.078	27.839	27.769	27.733	27.538	27.119	27.121	27.014	27.027	27.128	27.136	28.201	28.157
130.498835	30.454542	2	2008	11	4	2	5	0.034292641	0.11864202	0.124023551	28.57099741	28.60960171	0.445674315	24.85013333	24.85013333	24.85013333	25.614	25.84	25.929	26.433	26.156	26.121	26.019	25.855	25.979	26.342	26.794	26.881	27.144	26.939	26.845	26.769	26.666	26.682	26.865	27.326	27.444	27.54	27.636	27.695	27.677	27.661	27.673	27.515	27.291	27.125	26.917	26.979	26.841
130.4296875	30.22110185	2	2008	11	4	2	3	0.035733226	0.125300054	0.203643263	28.5637632	28.60533848	0.43111063	25.09583333	25.09583333	25.09583333	26.006	26.156	26.124	26.408	26.265	26.433	26.51	26.214	26.154	26.64	27.006	27.072	27.086	26.821	26.687	26.675	26.934	26.978	27.053	27.075	27.476	27.595	27.552	27.482	27.634	27.485	27.598	27.751	27.356	27.058	26.969	27.132	27.202
130.4899406	30.45762645	2	2008	11	4	2	12	0.034471363	0.112192199	0.124023551	28.58529364	28.62367806	0.443474498	24.85096667	24.85096667	24.85096667	25.629	25.847	25.93	26.438	26.159	26.122	26.022	25.855	25.983	26.328	26.767	26.853	27.158	26.975	26.887	26.779	26.657	26.674	26.872	27.328	27.44	27.531	27.651	27.75	27.711	27.699	27.717	27.514	27.314	27.146	26.886	26.954	26.817
130.2850628	30.77989336	2	2008	11	5	2	14.5	0.041980833	0.117446498	0.171300692	28.48950237	28.5026969	0.442054285	24.5485	24.5485	24.5485	25.313	25.208	25.583	25.669	26.062	25.818	25.81	26.037	26.149	26.101	26.155	26.058	26.001	26.842	26.845	26.7	26.343	25.991	26.036	26.078	27.394	27.563	27.591	27.562	27.477	27.455	27.386	27.245	27.173	27.16	27.267	27.085	26.912
130.2850628	30.77989336	2	2008	11	5	2	14.5	0.041980833	0.117446498	0.171300692	28.48950237	28.5026969	0.442054285	24.5485	24.5485	24.5485	25.313	25.208	25.583	25.669	26.062	25.818	25.81	26.037	26.149	26.101	26.155	26.058	26.001	26.842	26.845	26.7	26.343	25.991	26.036	26.078	27.394	27.563	27.591	27.562	27.477	27.455	27.386	27.245	27.173	27.16	27.267	27.085	26.912
136.7963719	34.25547838	1	2008	11	8	0	5	0.119870268	0.099044514	0.060237244	26.60576185	26.6141086	0.439679119	21.4152367	19.61251387	19.61251387	22.38070852	22.31442175	22.1800577	22.17202072	22.30996466	22.40111963	21.90890349	21.59539798	21.51915438	21.76451291	21.94854259	22.10126379	22.06264251	22.2183632	22.77207438	22.96975868	22.60266932	22.27390574	22.32360022	22.3752918	22.53464149	22.34282259	22.5408919	22.82096412	22.89177786	22.94276962	23.73879985	23.87729337	23.84920109	23.05598159	22.91078452	23.24573538	23.76042872
139.4805765	34.05606684	3	2008	11	8	1	5	0.04977942	0.093638086	0.262087952	26.78956034	26.85434606	0.785412523	22.20153333	22.20153333	22.20153333	22.057	21.937	22.489	22.562	22.767	24.455	24.848	24.711	24.63	24.956	25.256	25.619	25.751	25.617	25.301	24.808	25.669	25.705	25.655	25.859	25.899	26.067	26.144	25.689	25.354	25.465	26.223	26.431	26.255	26.192	26.223	26.347	26.325
139.4859624	34.09897374	3	2008	11	9	1	10	0.047847347	0.094377629	0.219169368	26.70653386	26.77232411	0.784188957	22.161	22.161	22.161	22.098	22.132	22.085	22.333	22.338	22.594	24.471	24.82	24.678	24.572	24.902	25.293	25.453	25.569	25.5	25.315	24.765	25.683	25.648	25.568	25.73	25.803	26.034	26.091	25.83	25.441	25.522	26.235	26.503	26.447	26.326	26.207	26.342
136.7771459	34.26028457	1	2008	11	9	0	7	0.115965176	0.098337838	0.060237244	26.61968288	26.62661017	0.446729385	21.36856667	21.36856667	21.36856667	22.097	22.363	22.31	22.186	22.183	22.314	22.378	21.894	21.636	21.546	21.779	21.933	22.072	22.066	22.163	22.733	22.973	22.574	22.227	22.326	22.36	22.495	22.361	22.533	22.835	22.879	22.942	23.706	23.89	23.858	23.091	22.941	23.232
135.3246975	33.71918775	3	2008	11	16	1	10	0.070494814	0.107971856	0.033398791	27.25787762	27.2689173	0.525210007	22.19093333	22.19093333	22.19093333	22.582	22.387	22.541	22.74	23.028	22.986	22.602	22.628	22.865	23.105	23.279	23.262	23.438	23.564	23.628	23.611	23.424	23.509	23.697	24.217	24.811	24.773	24.604	24.732	24.957	24.714	24.525	24.507	24.509	24.706	24.614	24.588	24.675
127.34073	26.172306	3	2008	11	21	0	1	0.034667744	0.163609175	0.012522596	28.44041274	28.65076924	0.607756059	25.8297	25.8297	25.8297	25.416	25.436	25.397	25.517	25.861	25.577	25.533	26.107	26.071	25.913	26.026	26.069	26.959	27.068	27.262	27.337	27.178	26.624	26.659	26.719	27	27.161	26.867	26.73	26.885	26.529	26.13	26.472	27.528	27.398	27.213	26.591	26.904
127.34073	26.172306	3	2008	11	22	0	8	0.034667744	0.163609175	0.012522596	28.44041274	28.65076924	0.607756059	25.8297	25.8297	25.8297	25.105	25.416	25.436	25.397	25.517	25.861	25.577	25.533	26.107	26.071	25.913	26.026	26.069	26.959	27.068	27.262	27.337	27.178	26.624	26.659	26.719	27	27.161	26.867	26.73	26.885	26.529	26.13	26.472	27.528	27.398	27.213	26.591
123.731761	24.28647271	3	2008	11	22	1	10	0.026391122	0.170083091	0.090336256	29.14127246	29.29730541	0.508061344	27.3067	27.3067	27.3067	26.915	26.958	27.065	27.123	27.181	27.983	27.74	27.468	27.37	27.449	27.518	27.458	27.466	27.684	27.988	27.976	27.94	27.995	27.947	27.912	27.997	27.77	27.408	27.236	27.132	27.226	26.986	27.17	27.214	27.703	27.724	27.647	27.471
127.34073	26.172306	3	2008	11	22	0	5	0.034667744	0.163609175	0.012522596	28.44041274	28.65076924	0.607756059	25.8297	25.8297	25.8297	25.105	25.416	25.436	25.397	25.517	25.861	25.577	25.533	26.107	26.071	25.913	26.026	26.069	26.959	27.068	27.262	27.337	27.178	26.624	26.659	26.719	27	27.161	26.867	26.73	26.885	26.529	26.13	26.472	27.528	27.398	27.213	26.591
128.0622518	26.54920338	1	2008	11	23	0	3	0.033702032	0.155527823	0.065038343	28.57124328	28.77941582	0.604214763	25.7	25.7	25.7	25.199	25.227	25.25	25.275	25.332	25.55	25.539	25.476	25.488	25.644	25.835	25.798	25.695	26.371	26.716	26.643	26.85	26.871	26.845	26.753	26.782	26.747	26.761	27.108	26.947	26.897	26.923	26.425	26.574	26.69	27.173	27.382	27.403
123.9155245	24.31260041	3	2008	11	23	1	6	0.076815235	0.166127808	0.01887494	29.19523692	29.36567435	0.515794331	27.06726667	27.06726667	27.06726667	26.961	26.751	26.719	26.72	26.812	27.109	27.827	27.53	27.068	27.004	27.104	27.349	27.106	27.222	27.749	27.792	27.442	27.421	27.563	27.689	27.643	27.681	27.516	27.189	27.049	26.908	26.689	26.701	26.923	27.054	27.592	27.63	27.626
128.1139444	26.55081667	1	2008	11	24	0	1	0.032726749	0.159213774	0.084105301	28.55621239	28.74668226	0.59145059	25.80316667	25.80316667	25.80316667	25.319	25.355	25.357	25.295	25.279	25.417	25.607	25.641	25.604	25.631	25.789	25.979	25.934	25.817	26.436	26.773	26.693	26.908	26.935	26.911	26.81	26.894	26.891	26.827	27.106	27.039	27.038	27.102	26.477	26.648	26.735	27.403	27.644
124.1733611	24.32213889	3	2009	3	14	0	9	0.080792756	0.242377333	0.073825027	29.20117674	29.36041446	0.506267206	23.05041935	23.05041935	23.05041935	22.628	22.793	22.779	22.914	22.973	23.107	22.978	22.704	22.751	22.874	22.872	22.772	22.886	23.462	23.81	23.728	23.566	23.433	23.222	22.811	22.847	22.774	22.519	22.321	22.347	22.46	22.622	22.523	22.525	22.574	22.482	22.262	22.209
124.1733611	24.32213889	3	2009	3	14	0	5	0.080792756	0.242377333	0.073825027	29.20117674	29.36041446	0.506267206	23.05041935	23.05041935	23.05041935	22.628	22.793	22.779	22.914	22.973	23.107	22.978	22.704	22.751	22.874	22.872	22.772	22.886	23.462	23.81	23.728	23.566	23.433	23.222	22.811	22.847	22.774	22.519	22.321	22.347	22.46	22.622	22.523	22.525	22.574	22.482	22.262	22.209
127.8798562	26.649669	3	2009	3	15	0	1	0.036389133	0.213650667	0.041355719	28.39770165	28.71887366	0.705047533	21.33958065	21.33958065	21.33958065	21.068	20.917	20.685	20.587	20.624	20.751	20.918	21.316	21.219	21.585	22.042	21.792	21.028	20.924	20.884	21.876	22.017	22.007	21.897	21.847	21.895	21.148	21.037	20.846	20.921	20.943	20.928	20.814	20.875	21.199	21.121	20.885	20.402
127.7380371	26.31803652	1	2009	3	21	0	6	0.039187158	0.215924	0.028142931	28.58992601	28.82389422	0.642571884	21.38509677	21.38509677	21.38509677	21.334	21.684	21.743	21.752	21.452	21.401	21.127	21.059	20.965	20.898	20.943	21.163	21.388	21.668	21.447	21.72	22.361	22.157	21.07	21.011	20.995	21.775	22.179	22.197	22.094	21.949	21.899	21.761	20.812	20.969	21.032	21.073	21.111
125.2308154	24.93443805	2	2009	4	12	0	0.5	0.046402101	0.270450933	0.037590329	29.00647755	29.21350554	0.565369891	23.52823333	23.52823333	23.52823333	23.278	23.185	23.196	23.172	23.234	23.063	23.577	23.956	23.799	23.75	22.819	22.785	22.804	22.829	22.817	23.386	23.362	23.374	23.49	23.401	23.184	23.07	22.675	22.782	23.12	23.029	22.609	22.493	22.479	22.447	22.854	22.83	22.551
127.711719	26.441085	4	2009	4	19	0	3	0.037407605	0.271459467	0.066499612	28.54889095	28.8257589	0.671077725	22.09506667	22.09506667	22.09506667	22.465	22.532	22.451	22.231	22.128	21.905	21.958	21.906	21.784	21.897	21.28	21.245	21.322	21.734	21.699	21.567	21.651	21.728	21.677	21.572	21.564	21.67	21.865	21.891	21.856	21.902	21.65	21.3	21.343	21.464	21.813	21.88	21.753
124.1088	24.36753889	1	2009	4	19	0	3	0.08102732	0.243975733	0.046926449	29.27830321	29.4497825	0.510668106	23.3775	23.3775	23.3775	23.196	23.078	23.332	23.44	23.62	23.933	24.148	23.853	23.794	23.821	23.692	23.751	23.384	23.688	23.585	23.538	23.899	23.441	22.787	22.601	22.523	22.947	23.724	23.858	23.804	23.869	23.96	23.688	23.511	23.214	23.319	23.292	23.105
127.3527056	26.22527465	3	2009	4	24	0	10	0.033540422	0.2613496	0.027678548	28.50631695	28.74228165	0.619727492	22.46856667	22.46856667	22.46856667	22.363	22.372	22.602	22.429	22.856	23.626	23.64	23.702	23.473	23.011	22.329	22.131	22.242	22.079	22.046	22.02	21.876	21.654	21.993	21.91	21.869	21.877	21.96	22.179	22.044	22.03	22.177	22.201	22.219	22.221	22.323	21.951	21.317
126.7725277	26.31634396	1	2009	5	4	0	2	0.02451281	0.352021173	0.02886246	28.88397042	29.12472744	0.615991662	24.65293548	24.65293548	24.65293548	23.158	23.123	23.057	22.968	22.795	23.161	23.541	23.646	23.542	23.125	22.987	23.187	23.373	23.572	23.402	24.446	24.359	24.249	24.222	24.141	23.136	23.131	23.121	22.782	22.607	22.536	22.448	22.582	23.281	22.909	22.724	22.876	23.012
134.7618198	35.6768905	2	2009	5	5	0	30	0.055095505	0.255292107	0.162356993	26.47409409	26.47495877	0.584544062	17.08648387	17.08648387	17.08648387	15.846	15.794	14.958	14.858	14.796	15.048	14.887	14.736	14.776	14.921	14.312	14.417	15.064	15.373	15.323	15.308	14.676	14.473	14.41	14.408	14.252	14.632	14.586	14.598	14.761	14.972	14.606	14.05	13.279	13.249	13.185	13.035	12.821
136.2018013	33.93410289	1	2009	5	5	0	15	0.067502513	0.258417547	0.011896523	26.78047895	26.80174342	0.437575492	20.19951613	20.19951613	20.19951613	19.779	19.402	19.623	19.685	18.396	17.854	18.108	18.253	18.411	18.51	18.68	19.283	19.287	18.667	18.388	18.325	18.515	18.352	17.407	17.281	17.261	17.439	18.43	18.639	18.71	19.073	19.316	18.58	18.663	18.152	17.878	15.216	15.711
126.790123	26.38148973	1	2008	5	5	2	5	0.029630836	0.354459787	0.024207135	28.88200194	29.12354613	0.623218542	24.60777419	24.60777419	24.60777419	23.303	23.237	23.192	23.048	23.023	22.973	23.459	23.659	23.76	23.699	23.351	23.133	23.298	23.385	23.608	23.476	24.657	24.646	24.541	24.477	24.318	23.337	23.095	23.063	22.766	22.758	22.622	22.508	22.552	23.317	23.479	23.287	23.124
127.2362709	26.16368115	1	2008	5	10	1	10	0.033184082	0.35540752	0.036790316	28.53260784	28.73800982	0.601301604	23.7993871	23.7993871	23.7993871	23.1	23.051	22.939	22.876	23.11	22.707	22.763	22.818	22.686	22.658	22.682	22.714	22.734	22.667	22.722	22.752	22.807	22.64	22.681	22.473	23.307	24.138	24.2	24.356	24.456	23.176	22.292	22.244	22.48	22.254	22.078	22.055	21.936
127.2873831	26.21597706	1	2008	5	10	1	8	0.033357468	0.354459787	0.0617659	28.50907509	28.72663342	0.608286798	23.7676129	23.7676129	23.7676129	22.917	22.949	22.9	22.796	23.04	22.849	22.767	22.825	22.768	22.749	22.621	22.715	22.78	22.767	22.443	22.291	22.341	22.415	22.63	22.478	23.142	23.898	23.931	23.961	23.849	23.072	22.347	22.172	22.358	22.154	22.06	22.035	21.898
124.2052138	24.4582248	1	2008	5	11	1	0.3	0.036947407	0.35151888	0.043143836	29.16250688	29.33572515	0.522135742	25.01945161	25.01945161	25.01945161	24.116	23.669	23.512	23.69	23.567	23.436	23.303	23.113	23.118	23.278	23.16	23.015	22.922	22.809	22.718	22.594	22.578	23.321	23.505	23.573	23.469	23.487	23.561	23.579	23.532	23.452	23.694	24.004	24.341	23.951	23.795	23.859	23.874
124.2524529	24.52822802	3	2008	5	14	1	3	0.033399904	0.358981493	0.032723818	29.16483016	29.35369478	0.547133142	24.93780645	24.93780645	24.93780645	24.321	24.159	24.127	23.814	23.642	23.578	23.466	23.414	23.29	23.027	22.871	22.956	23.29	23.209	23.047	22.927	22.922	22.79	22.564	22.58	23.295	23.466	23.544	23.465	23.408	23.506	23.466	23.449	23.428	23.738	24.066	24.453	24.114
127.8492308	26.50600655	3	2009	5	17	0	5	0.027904584	0.334434187	0.044463445	28.54051902	28.80952815	0.667687725	23.31806452	23.31806452	23.31806452	24.087	23.678	23.451	23.244	23.188	23.137	23.117	23.153	22.803	22.62	22.613	22.762	22.485	22.53	22.497	22.17	22.126	22.228	22.178	22.279	22.538	22.371	21.896	21.715	21.741	21.908	21.948	21.972	22.292	22.401	22.309	22.122	22.101
127.8535223	26.50717788	3	2009	5	17	0	3	0.027750974	0.334434187	0.044463445	28.54051902	28.80952815	0.667687725	23.31806452	23.31806452	23.31806452	24.087	23.678	23.451	23.244	23.188	23.137	23.117	23.153	22.803	22.62	22.613	22.762	22.485	22.53	22.497	22.17	22.126	22.228	22.178	22.279	22.538	22.371	21.896	21.715	21.741	21.908	21.948	21.972	22.292	22.401	22.309	22.122	22.101
127.8534365	26.50700506	3	2009	5	17	0	3	0.027717388	0.334434187	0.044463445	28.54051902	28.80952815	0.667687725	23.31806452	23.31806452	23.31806452	24.087	23.678	23.451	23.244	23.188	23.137	23.117	23.153	22.803	22.62	22.613	22.762	22.485	22.53	22.497	22.17	22.126	22.228	22.178	22.279	22.538	22.371	21.896	21.715	21.741	21.908	21.948	21.972	22.292	22.401	22.309	22.122	22.101
124.1879082	24.45722865	1	2009	5	22	0	2	0.039503089	0.348796053	0.043143836	29.17552943	29.3516371	0.524880873	25.00809677	25.00809677	25.00809677	27.203	27.193	26.353	26.519	25.269	24.971	24.835	24.676	24.596	24.378	24.365	24.129	23.63	23.456	23.64	23.516	23.35	23.284	23.08	23.073	23.186	23.088	22.962	22.867	22.783	22.709	22.592	22.582	23.323	23.513	23.577	23.476	23.45
127.719841	26.08762154	1	2009	5	23	0	5	0.026171682	0.32430448	0.093352411	28.6275843	28.79897223	0.583817371	23.62993548	23.62993548	23.62993548	25.323	24.781	24.308	24.281	24.395	24.488	24.351	24.189	24.098	23.889	23.758	23.307	23.008	23.045	22.85	22.751	22.56	22.577	22.614	22.665	22.645	22.422	22.446	22.228	22.047	22.097	22.336	22.67	22.863	22.918	22.878	22.591	22.008
134.3131667	33.54430556	3	2009	5	24	0	3	0.066548691	0.26888528	0.017560411	27.31591517	27.32078833	0.532708765	20.25080645	20.25080645	20.25080645	21.305	21.433	21.47	20.287	19.632	19.713	19.701	19.803	19.691	19.697	20.669	20.375	20.74	21.056	20.754	20.542	20.441	19.988	19.409	17.893	17.373	18.249	18.332	18.291	18.196	18.341	18.425	18.774	18.912	18.898	18.706	18.804	18.83
123.9532256	24.35252146	3	2009	5	24	0	5	0.057581574	0.357571733	0.015735994	29.1822172	29.36223322	0.520029378	25.09916129	25.09916129	25.09916129	26.349	27.277	27.382	26.914	25.939	26.249	25.89	25.205	24.994	25.044	24.977	24.873	24.82	24.65	24.162	23.969	23.912	23.746	23.593	23.222	23.183	23.14	23.129	22.59	22.499	22.375	22.575	22.679	22.595	22.642	23.38	23.626	23.688
134.3141667	33.54222222	3	2009	5	24	0	6	0.066532384	0.26888528	0.017560411	27.31591517	27.32078833	0.532708765	20.25080645	20.25080645	20.25080645	21.305	21.433	21.47	20.287	19.632	19.713	19.701	19.803	19.691	19.697	20.669	20.375	20.74	21.056	20.754	20.542	20.441	19.988	19.409	17.893	17.373	18.249	18.332	18.291	18.196	18.341	18.425	18.774	18.912	18.898	18.706	18.804	18.83
127.9385805	26.59963669	1	2008	5	25	1	1	0.036940493	0.342740107	0.044085649	28.46129433	28.78770283	0.697463961	23.25987097	23.25987097	23.25987097	24.38	24.548	24.539	24.17	24.074	24.221	24.138	24.175	24.218	23.765	23.361	23.058	23.031	22.953	23.025	23.099	22.813	22.717	22.657	22.654	22.124	22.169	22.295	22.25	22.078	21.966	21.8	21.934	22.263	22.261	21.797	21.641	21.655
124.2291391	24.50223277	3	2009	5	31	0	3	0.034352367	0.357960427	0.03040598	29.16174964	29.34539705	0.536465112	24.96696774	24.96696774	24.96696774	26.27	26.382	26.25	26.381	25.927	26.25	26.384	26.506	27.042	27.196	27.135	26.246	26.618	25.107	24.976	24.87	24.617	24.426	24.217	24.178	23.964	23.644	23.563	23.553	23.434	23.381	23.123	22.922	22.977	23.258	23.179	22.995	22.853
124.0147389	24.287625	1	2009	6	5	0	17	0.077506492	0.40414992	0.013858372	29.23845721	29.40554336	0.514281387	27.94456667	27.94456667	27.94456667	26.887	26.914	26.829	26.914	26.96	26.825	26.289	26.118	26.245	26.376	26.034	25.966	26.432	27.027	27.089	26.607	25.888	26.151	25.816	25.346	25.238	25.12	25.053	24.815	24.803	24.786	24.459	24.195	24.025	23.858	23.87	23.625	23.623
127.7122235	26.08828641	4	2008	6	7	1	2	0.026448392	0.358797824	0.093352411	28.62174081	28.7936963	0.58532977	25.74966667	25.74966667	25.74966667	24.204	24.005	23.971	24.062	23.884	23.812	23.699	23.562	23.608	23.61	23.613	23.723	24.401	24.337	24.824	25.318	24.773	24.302	24.283	24.385	24.495	24.348	24.168	24.06	23.85	23.749	23.31	23	23.046	22.841	22.741	22.55	22.584
138.844957	34.6037	3	2009	6	13	0	15	0.075588253	0.284237707	0.24717653	26.03767188	26.08192416	0.583178301	20.8023	20.8023	20.8023	20.441	20.379	20.207	20.309	20.293	19.839	19.907	19.863	20.045	20.39	19.223	18.949	18.859	18.843	18.844	18.753	18.934	19.257	19.187	19.226	19.302	19.016	19.176	19.075	18.792	18.743	18.773	18.762	18.985	19.093	19.027	19.014	19.557
124.2304319	24.50060239	3	2009	6	15	0	3	0.03429231	0.392972085	0.03040598	29.16174964	29.34539705	0.536465112	27.7138	27.7138	27.7138	28.051	27.721	27.146	27.137	26.988	26.8	26.684	26.411	26.248	26.143	26.287	26.488	26.605	26.572	26.626	26.27	26.382	26.25	26.381	25.927	26.25	26.384	26.506	27.042	27.196	27.135	26.246	26.618	25.107	24.976	24.87	24.617	24.426
127.7111721	26.42000614	1	2008	6	15	1	3	0.034566853	0.360269376	0.066499612	28.55004188	28.82601183	0.668645764	25.86416667	25.86416667	25.86416667	25.274	25.444	25.978	25.417	25.379	25.506	25.383	25.396	25.007	24.664	24.425	24.474	24.234	24.175	23.574	23.474	23.591	23.462	23.353	23.458	23.919	24.216	24.411	24.899	24.406	23.406	23.62	23.576	24.105	24.205	23.7	23.581	23.374
123.9714432	24.36179687	3	2009	6	20	0	1	0.057250396	0.392628405	0.015735994	29.19864192	29.37842044	0.516584812	27.8854	27.8854	27.8854	28.368	28.437	28.363	28.19	28.066	28.118	27.862	27.287	27.332	27.194	27.043	27.024	26.816	26.594	26.599	26.779	26.786	26.704	26.709	26.781	26.363	26.071	26.016	26.137	26.251	26	25.985	26.365	27.311	27.458	27.103	26.03	26.264
127.820617	26.65166831	1	2009	6	21	0	1	0.034846887	0.350852064	0.097471617	28.42944266	28.73503453	0.698071047	25.61896667	25.61896667	25.61896667	26.398	26.54	26.349	26.213	24.938	25.05	25.117	25.075	25.669	25.163	25.319	24.967	24.782	24.768	24.778	24.272	24.001	23.961	24.028	23.368	22.908	22.895	23.045	23.078	22.968	22.992	23.036	24.119	24.094	24.39	24.227	23.541	23.601
123.5594944	24.19541389	1	2009	6	28	0	10	0.028669667	0.423679957	0.235497657	29.17186893	29.31929491	0.506365001	27.97776667	27.97776667	27.97776667	28.768	28.753	28.808	28.824	28.876	28.711	28.68	28.765	28.835	28.637	28.535	28.313	28.279	28.248	27.571	27.281	27.319	27.128	27.188	27.015	26.811	26.916	27.066	26.79	26.891	27.03	27.438	27.548	27.385	27.174	26.885	26.893	26.598
138.8239717	34.60812739	2	2009	7	7	2	5	0.077665042	0.277630059	0.24717653	26.046768	26.09194507	0.580464524	23.33274194	23.33274194	23.33274194	22.76	22.424	22.097	21.409	21.661	22.048	22.097	22.162	22.44	22.543	22.414	22.401	22.354	22.485	21.275	21.381	21.301	20.679	20.48	21.033	21.123	20.743	20.492	20.518	20.468	20.401	20.203	20.298	20.294	19.802	19.868	19.832	20.02
138.8219976	34.61158885	2	2009	7	7	0	10	0.07729252	0.277630059	0.24717653	26.046768	26.09194507	0.580464524	23.33274194	23.33274194	23.33274194	22.76	22.424	22.097	21.409	21.661	22.048	22.097	22.162	22.44	22.543	22.414	22.401	22.354	22.485	21.275	21.381	21.301	20.679	20.48	21.033	21.123	20.743	20.492	20.518	20.468	20.401	20.203	20.298	20.294	19.802	19.868	19.832	20.02
127.7726591	26.44401953	1	2009	7	11	0	1.5	0.030722882	0.39294807	0.050623207	28.58091607	28.83452292	0.657486913	28.55896774	28.55896774	28.55896774	28.017	28.069	28.443	28.397	28.511	28.489	27.944	27.461	28.369	28.649	28.649	27.724	27.473	27.319	27.425	27.603	26.739	26.725	26.521	26.562	26.564	26.38	26.317	26.218	25.036	25.163	25.248	25.348	25.88	25.327	25.304	25.413	25.327
125.4427314	24.74811744	1	2009	7	13	2	3	0.034229754	0.418883221	0.0576691	28.97778139	29.11778321	0.493773677	29.16635484	29.16635484	29.16635484	28.874	29.054	28.903	28.786	28.998	29.012	28.871	29.006	28.487	28.222	28.285	28.789	28.861	28.833	29.024	28.801	28.71	28.757	28.816	28.147	27.765	27.618	27.568	27.847	27.381	27.281	27.288	27.405	27.267	27.153	26.935	26.529	26.027
125.275383	24.92574992	1	2009	7	14	1	5	0.051123038	0.412529734	0.060970567	28.95801957	29.13912936	0.540754644	29.22229032	29.22229032	29.22229032	28.995	29.043	29.259	29.115	28.881	28.981	28.916	28.887	28.839	28.292	28.303	28.443	29.125	29.183	29.221	28.808	28.306	28.519	28.558	28.594	28.436	28.228	28.171	28.118	28.093	27.226	27.034	27.071	27.132	27.104	27.059	26.743	26.425
127.7140689	26.27517632	2	2009	7	18	0	10	0.040970794	0.402611701	0.030830655	28.53621861	28.76808846	0.63618014	28.45741935	28.45741935	28.45741935	28.746	28.417	28.178	28.133	28.101	28.071	28.011	27.968	28.035	27.868	27.866	28.031	28.048	27.799	27.267	28.12	28.643	28.586	28.225	27.617	27.522	27.533	27.617	26.923	26.642	26.399	26.73	26.743	26.59	26.369	25.978	25.096	25.259
139.4105972	34.78671111	1	2009	7	20	0	4	0.091694539	0.278283145	0.054458476	25.76029811	25.77360264	0.595199461	22.65719355	22.65719355	22.65719355	21.611	21.808	21.913	22.724	22.478	22.393	22.296	23.278	23.228	23.225	22.792	21.871	21.867	22.077	21.932	21.819	21.346	21.323	21.598	21.648	21.842	22.363	22.075	22.074	22.056	21.983	21.969	20.921	21.228	21.046	20.656	20.617	20.298
125.2574444	24.72461398	2	2009	7	20	0	3	0.039398762	0.429557385	0.06254849	29.02541641	29.19351303	0.511589888	29.26829032	29.26829032	29.26829032	29.413	29.221	29.158	29.292	29.166	29.181	29.23	29.32	29.333	29.333	29.122	29.29	29.089	28.855	28.64	28.267	28.218	28.313	29.107	29.294	29.387	29.158	28.657	28.69	28.822	29	28.578	28.245	28.198	28.155	28.023	27.883	27.799
142.1350408	26.70417142	2	2009	7	22	1	15	0.030691463	0.400372495	0.025307498	27.51122318	27.96875349	0.866085012	29.16703226	29.16703226	29.16703226	29.535	29.488	29.472	29.381	29.287	29.263	29.225	29.278	29.319	29.632	29.628	29.455	28.986	28.835	28.374	28.35	28.475	28.072	28.245	28.055	28.531	28.647	28.319	28.36	28.551	28.516	27.835	27.2	26.079	25.351	25.635	25.662	25.763
123.714981	24.339394	1	2009	7	25	0	13	0.027006318	0.404759661	0.12155239	29.10906072	29.28243449	0.515555731	29.03170968	29.03170968	29.03170968	29.436	29.146	28.545	28.933	28.936	28.865	28.737	28.661	28.881	28.89	28.972	28.992	29.159	29.558	29.304	28.921	28.821	28.909	28.659	28.201	28.132	28.263	28.638	28.988	29.347	29.37	28.92	28.741	28.842	28.995	29.089	29.029	28.999
123.691335	24.335953	1	2009	7	26	0	13	0.026622084	0.412244862	0.12155239	29.1117139	29.28391401	0.515426042	29.03009677	29.03009677	29.03009677	29.592	29.432	29.135	28.532	28.907	28.899	28.854	28.714	28.649	28.954	28.973	29.035	29.029	29.177	29.596	29.328	28.876	28.833	28.942	28.536	28.042	28.076	28.234	28.627	29.012	29.429	29.473	28.944	28.759	28.843	28.984	29.073	29.019
123.556623	24.193424	1	2009	7	28	0	14	0.028717028	0.444534253	0.235497657	29.17585142	29.32369867	0.505471298	29.13522581	29.13522581	29.13522581	29.301	29.32	29.421	29.367	29.125	28.729	29.333	29.287	29.197	28.898	28.669	28.803	28.95	29.07	29.036	29.146	29.707	29.705	29.575	29.022	29.066	28.846	28.612	28.288	28.27	28.519	28.729	29.485	29.455	28.93	28.756	28.738	28.772
127.8120232	26.64283659	1	2009	8	1	3	1.5	0.033310831	0.380441127	0.072695306	28.45802256	28.75773992	0.695394564	29.09212903	29.09212903	29.09212903	29.359	29.44	29.099	28.766	28.899	28.972	28.436	27.703	27.737	27.946	29.038	28.91	28.853	28.726	28.352	28.328	28.276	28.09	28.297	28.524	28.563	28.576	28.393	28.836	28.855	28.676	28.401	27.713	27.479	28.31	28.161	28.182	27.653
127.8124309	26.64158993	1	2009	8	1	3	3	0.033272634	0.380441127	0.072695306	28.45802256	28.75773992	0.695394564	29.09212903	29.09212903	29.09212903	29.359	29.44	29.099	28.766	28.899	28.972	28.436	27.703	27.737	27.946	29.038	28.91	28.853	28.726	28.352	28.328	28.276	28.09	28.297	28.524	28.563	28.576	28.393	28.836	28.855	28.676	28.401	27.713	27.479	28.31	28.161	28.182	27.653
132.484946	33.043259	1	2009	8	2	1	5	0.151648092	0.311836357	0.012846858	27.19235807	27.19998768	0.350892217	27.01974194	27.01974194	27.01974194	25.458	24.843	24.659	24.569	24.569	24.353	24.106	23.563	24.092	24.673	24.57	24.514	24.679	24.902	25.276	25.586	25.117	24.743	24.85	24.771	24.935	25.245	24.894	24.707	23.905	24.115	24.067	24.047	24.078	24.001	24.024	24.136	23.528
138.7883949	34.66025177	1	2009	8	8	2	3	0.066243813	0.310986042	0.08556594	26.04158108	26.0858901	0.579322699	25.48619826	16.86857893	16.86857893	24.93571908	25.07826751	25.30597906	24.39581132	24.58080939	24.28435139	24.47491726	24.95054835	25.2051381	25.26741829	25.33330194	24.83554066	24.58526177	24.65373455	24.66728443	24.51489791	22.75780356	22.80495103	22.91698096	22.39892882	22.37816501	22.68464578	23.44035512	23.64083136	23.58001494	23.63300451	23.76543345	24.10657447	23.18321462	22.81073242	22.18337453	22.33013928	22.77475033
127.7058935	26.08704339	1	2009	8	15	0	5	0.026759822	0.373091913	0.093352411	28.62174081	28.7936963	0.58532977	29.39354839	29.39354839	29.39354839	28.745	28.678	28.619	28.659	28.718	28.739	28.47	28.189	27.96	30.155	30.212	30.146	30.067	30.059	29.991	30.004	29.622	29.224	29.036	28.961	28.856	28.228	28.329	28.582	28.852	28.807	28.955	29.317	29.152	28.821	28.468	28.316	28.218
127.8377938	26.49607858	1	2009	8	16	0	1	0.027859495	0.393956244	0.047006966	28.55301235	28.81671	0.664336843	29.21080645	29.21080645	29.21080645	29.707	29.561	29.171	28.997	29.024	29.106	28.947	28.729	28.643	28.569	29.799	29.74	29.488	29.555	29.515	29.388	29.404	29.257	29.144	28.976	28.957	28.631	27.777	27.824	28.03	29.236	29.523	29.44	29.122	29.031	28.653	28.2	28.145
127.8393817	26.49516639	1	2009	8	16	0	0.5	0.027456598	0.393956244	0.047006966	28.55301235	28.81671	0.664336843	29.21080645	29.21080645	29.21080645	29.707	29.561	29.171	28.997	29.024	29.106	28.947	28.729	28.643	28.569	29.799	29.74	29.488	29.555	29.515	29.388	29.404	29.257	29.144	28.976	28.957	28.631	27.777	27.824	28.03	29.236	29.523	29.44	29.122	29.031	28.653	28.2	28.145
127.7726591	26.44424528	1	2009	8	16	2	2	0.030739343	0.373609614	0.050623207	28.58091607	28.83452292	0.657486913	29.21632258	29.21632258	29.21632258	29.693	29.664	29.244	29.111	29.122	29.135	28.93	28.785	28.6	28.402	29.865	29.746	29.564	29.595	29.637	29.46	29.381	29.356	29.267	29.079	28.979	28.725	27.959	27.953	28.165	29.38	29.602	29.537	29.088	28.944	28.596	28.083	27.992
127.7717471	26.44588794	1	2009	8	16	0	5	0.030745558	0.380815935	0.050623207	28.56744414	28.82744699	0.66206386	29.18967742	29.18967742	29.18967742	29.717	29.671	29.252	29.101	29.101	29.112	28.917	28.796	28.61	28.413	29.86	29.736	29.513	29.546	29.599	29.427	29.362	29.337	29.249	29.091	28.999	28.727	27.95	27.943	28.156	29.376	29.618	29.56	29.104	28.965	28.601	28.056	27.972
127.7697515	26.44496575	1	2009	8	16	0	1	0.030732437	0.373609614	0.050623207	28.58091607	28.83452292	0.657486913	29.21632258	29.21632258	29.21632258	29.693	29.664	29.244	29.111	29.122	29.135	28.93	28.785	28.6	28.402	29.865	29.746	29.564	29.595	29.637	29.46	29.381	29.356	29.267	29.079	28.979	28.725	27.959	27.953	28.165	29.38	29.602	29.537	29.088	28.944	28.596	28.083	27.992
127.6569271	26.07894899	1	2009	8	17	0	1.5	0.028893834	0.406109299	0.126934056	28.60970129	28.784457	0.59123454	29.35164516	29.35164516	29.35164516	29.078	28.774	28.749	28.625	28.574	28.593	28.57	28.424	28.23	28.112	27.837	30.175	30.193	30.149	30.126	30.148	30.096	30.024	29.671	29.271	28.945	28.843	28.84	28.283	28.389	28.646	28.769	28.701	28.935	29.391	29.194	28.887	28.45
124.16379	24.455041	1	2009	8	20	1	4	0.043637574	0.372627791	0.023171472	29.20139935	29.37803667	0.524020682	28.99109677	28.99109677	28.99109677	29.066	28.946	28.925	28.907	28.954	28.222	27.866	27.751	27.755	27.43	27.087	27.066	27.107	30.76	30.964	29.893	29.715	29.748	29.81	29.843	30.091	30.06	30.001	29.539	29.615	29.618	29.649	29.163	28.803	28.624	28.459	28.439	28.676
127.6819897	26.25751208	1	2009	8	23	0	1	0.036158859	0.395939248	0.042070452	28.48333337	28.72635679	0.638835843	29.08203226	29.08203226	29.08203226	29.093	29.157	28.963	28.808	28.674	28.684	29.008	29.093	29.023	28.997	28.719	28.505	28.565	28.594	28.388	28.333	28.045	30.016	29.826	29.724	29.749	29.775	29.582	29.426	29.647	29.663	29.072	28.742	28.752	28.197	28.217	28.447	29.129
127.680788	26.25816636	1	2009	8	23	0	5	0.036153687	0.395939248	0.042070452	28.48333337	28.72635679	0.638835843	29.08203226	29.08203226	29.08203226	29.093	29.157	28.963	28.808	28.674	28.684	29.008	29.093	29.023	28.997	28.719	28.505	28.565	28.594	28.388	28.333	28.045	30.016	29.826	29.724	29.749	29.775	29.582	29.426	29.647	29.663	29.072	28.742	28.752	28.197	28.217	28.447	29.129
127.6681709	26.24757236	1	2009	8	23	0	0.5	0.034626325	0.395409223	0.083136386	28.46465239	28.70878854	0.638479999	29.06016129	29.06016129	29.06016129	29.116	29.164	28.947	28.767	28.619	28.638	28.963	29.05	28.995	28.954	28.645	28.401	28.507	28.532	28.342	28.309	28.013	30.027	29.826	29.723	29.746	29.776	29.592	29.436	29.577	29.58	29.098	28.741	28.755	28.213	28.236	28.469	29.09
124.3065262	24.6144043	1	2009	8	24	2	10	0.043859625	0.385910644	0.059919361	29.15277401	29.33650481	0.545266391	28.92645161	28.92645161	28.92645161	28.819	28.768	28.74	28.81	29.057	28.915	28.897	29.091	29.06	28.348	28.02	27.689	27.661	27.621	26.996	26.884	27.04	31.03	31.165	30.033	29.483	29.383	29.608	29.708	30.148	30.185	30.017	29.726	30.08	30.104	29.813	29.048	28.814
124.186492	24.45522658	1	2009	8	27	2	2	0.039828401	0.369375968	0.023171472	29.17552943	29.3516371	0.524880873	28.97351613	28.97351613	28.97351613	29.549	29.444	29.292	29.271	29.163	28.936	29.015	29.069	28.94	28.916	28.854	28.899	28.193	27.844	27.731	27.724	27.413	27.081	27.061	27.133	30.732	30.963	29.882	29.657	29.648	29.788	29.863	30.146	30.14	30.023	29.565	29.648	29.655
127.6412791	26.20401712	1	2009	8	29	0	1	0.030555786	0.384065088	0.08017184	28.47042726	28.67711011	0.6212926	29.06332258	29.06332258	29.06332258	29.38	29.325	29.342	29.151	29.208	29.296	29.243	29.243	28.945	28.801	28.646	28.625	28.889	28.968	28.93	28.828	28.583	28.335	28.416	28.332	28.176	28.212	27.896	30.074	29.869	29.741	29.749	29.813	29.759	29.498	29.457	29.305	29.044
127.6428241	26.21307502	1	2009	8	29	0	1	0.030477648	0.391459135	0.083136386	28.45904908	28.67638662	0.626809088	29.03996774	29.03996774	29.03996774	29.36	29.304	29.315	29.116	29.186	29.262	29.215	29.221	28.93	28.76	28.593	28.605	28.88	28.965	28.925	28.831	28.557	28.279	28.404	28.342	28.185	28.225	27.907	30.066	29.849	29.717	29.713	29.755	29.691	29.458	29.437	29.333	29.067
127.646563	26.215765	1	2009	8	29	1	1	0.030206669	0.388423444	0.083136386	28.45368002	28.68148122	0.631287645	29.04209677	29.04209677	29.04209677	29.361	29.297	29.283	29.09	29.174	29.244	29.204	29.212	28.937	28.748	28.576	28.609	28.902	28.992	28.962	28.86	28.553	28.261	28.42	28.398	28.233	28.249	27.939	30.055	29.846	29.721	29.717	29.752	29.657	29.462	29.453	29.386	29.083
127.6342249	26.20954724	1	2009	8	29	0	1	0.031565017	0.388274075	0.083136386	28.45747093	28.67338887	0.626990776	29.02687097	29.02687097	29.02687097	29.353	29.296	29.321	29.149	29.193	29.25	29.199	29.209	28.911	28.752	28.592	28.593	28.854	28.937	28.881	28.808	28.549	28.271	28.384	28.296	28.148	28.213	27.885	30.068	29.833	29.696	29.685	29.724	29.671	29.423	29.412	29.31	29.068
124.2188222	24.46920833	1	2009	8	30	1	2	0.035068186	0.369433583	0.033175171	29.15787232	29.3325381	0.524270834	28.96112903	28.96112903	28.96112903	29.585	29.407	29.553	29.523	29.401	29.271	29.255	29.17	28.924	28.953	29.058	28.976	28.927	28.828	28.848	28.201	27.842	27.72	27.71	27.394	27.037	27.031	27.145	30.735	30.982	29.885	29.607	29.546	29.767	29.884	30.203	30.204	30.053
127.8476429	26.6575078	3	2009	9	1	0	1	0.041521222	0.335083803	0.097471617	28.39069269	28.7056781	0.702419342	28.552	28.552	28.552	28.877	28.867	28.892	29.003	29.056	28.799	28.832	28.717	28.723	28.7	28.86	28.927	28.949	28.773	28.981	29.202	29.255	29.253	29.171	29.182	28.89	28.796	28.628	28.582	28.7	28.695	29.756	29.584	29.43	29.519	29.491	29.23	29.355
127.8402293	26.49419179	1	2009	9	5	0	1	0.02716423	0.327807171	0.047006966	28.57425457	28.82874493	0.658365481	28.77153333	28.77153333	28.77153333	29.181	29.248	29.334	29.297	29.138	29.214	29.283	29.321	29.589	29.285	29.277	29.286	29.218	29.176	29.163	29.029	29.084	28.864	29.075	29.679	29.709	29.564	29.187	29.009	29.093	29.177	28.997	28.748	28.639	28.559	29.803	29.754	29.546
127.7390456	26.35865059	1	2009	9	5	0	5	0.038546478	0.334910091	0.048194862	28.59105634	28.83796413	0.648811715	28.79143333	28.79143333	28.79143333	29	29.085	28.968	29.251	29.23	29.372	29.496	29.397	29.372	29.361	29.288	29.311	29.243	29.129	29.18	29.026	28.927	28.747	28.796	29.204	29.482	29.464	29.016	29.075	29.101	29.103	28.944	28.655	28.502	28.266	29.924	29.795	29.742
124.0818214	24.41831433	1	2009	9	8	0	0.5	0.049493164	0.331913416	0.012254106	29.25832045	29.43045698	0.514839107	28.80736667	28.80736667	28.80736667	29.025	28.955	28.926	29.191	29.253	29.381	29.575	29.888	29.913	29.79	29.622	29.669	29.634	29.486	29.282	29.198	29.168	28.951	29.17	29.08	29.107	29.048	29.068	29.113	28.474	28.198	28.016	27.983	27.361	27.116	27.191	27.103	30.686
125.1434505	24.81305041	2	2009	9	9	0	3	0.029054973	0.342365207	0.020778802	29.0496281	29.21129746	0.517835492	28.89626667	28.89626667	28.89626667	28.849	28.702	28.575	28.542	28.699	28.883	29.077	29.253	29.051	29.105	29.305	29.425	29.489	29.602	29.56	28.877	28.462	28.381	28.319	28.5	29.219	29.179	29.04	29.016	29.01	28.813	28.471	27.911	27.911	27.855	27.655	27.594	27.722
125.426048	24.76173806	1	2009	9	14	2	5	0.035960075	0.349455862	0.043947351	28.97473998	29.11369351	0.493533783	28.9327	28.9327	28.9327	29.395	28.77	28.706	28.914	29.053	28.969	28.814	28.57	28.562	28.972	29.133	29.423	29.521	29.544	29.333	29.313	29.605	29.663	29.68	29.663	29.022	28.852	28.949	28.932	28.915	29.165	29.441	29.286	28.971	28.952	28.793	28.605	28.347
127.9047525	26.44817417	1	2009	9	15	3	2	0.052867439	0.323337145	0.083552708	28.77415207	28.93495986	0.595175364	29.1552	29.1552	29.1552	29.762	29.581	29.614	29.551	29.503	29.366	29.124	28.942	28.872	29.533	29.654	29.966	29.881	29.615	29.772	30.207	30.269	29.95	30.168	30.19	30.277	30.312	30.272	30.047	29.743	29.357	29.604	29.474	29.506	29.504	29.458	29.463	29.237
127.6679671	26.2453014	1	2009	9	16	2	3	0.034390796	0.331301845	0.083136386	28.46465239	28.70878854	0.638479999	28.78033333	28.78033333	28.78033333	29.501	29.538	29.128	29.063	29.06	29.024	28.731	28.785	28.868	28.623	28.778	29.058	29.086	29.161	29.536	29.34	29.514	29.586	29.359	29.271	29.184	29.028	29.101	29.17	29.116	29.164	28.947	28.767	28.619	28.638	28.963	29.05	28.995
127.6679349	26.2478899	1	2009	9	16	2	3	0.034642165	0.331301845	0.083136386	28.46465239	28.70878854	0.638479999	28.78033333	28.78033333	28.78033333	29.501	29.538	29.128	29.063	29.06	29.024	28.731	28.785	28.868	28.623	28.778	29.058	29.086	29.161	29.536	29.34	29.514	29.586	29.359	29.271	29.184	29.028	29.101	29.17	29.116	29.164	28.947	28.767	28.619	28.638	28.963	29.05	28.995
127.6679134	26.24621556	1	2009	9	16	2	3	0.034476646	0.331301845	0.083136386	28.46465239	28.70878854	0.638479999	28.78033333	28.78033333	28.78033333	29.501	29.538	29.128	29.063	29.06	29.024	28.731	28.785	28.868	28.623	28.778	29.058	29.086	29.161	29.536	29.34	29.514	29.586	29.359	29.271	29.184	29.028	29.101	29.17	29.116	29.164	28.947	28.767	28.619	28.638	28.963	29.05	28.995
127.6683426	26.25089211	1	2009	9	16	1	3	0.034959464	0.331301845	0.042070452	28.46465239	28.70878854	0.638479999	28.78033333	28.78033333	28.78033333	29.501	29.538	29.128	29.063	29.06	29.024	28.731	28.785	28.868	28.623	28.778	29.058	29.086	29.161	29.536	29.34	29.514	29.586	29.359	29.271	29.184	29.028	29.101	29.17	29.116	29.164	28.947	28.767	28.619	28.638	28.963	29.05	28.995
127.8796256	26.70966639	1	2009	9	19	0	1	0.035994661	0.339339571	0.037825674	28.3980501	28.70063434	0.698247003	28.51476667	28.51476667	28.51476667	28.35	28.756	28.937	29.276	29.267	28.863	28.622	28.628	28.674	28.643	28.392	28.341	28.498	28.534	28.943	29.015	28.969	28.934	29	28.942	28.924	28.979	29.018	28.789	28.87	28.786	28.781	28.709	28.933	28.978	29.367	29.304	29.325
127.8807521	26.7099635	1	2009	9	19	0	1	0.035583496	0.339339571	0.037825674	28.3980501	28.70063434	0.698247003	28.51476667	28.51476667	28.51476667	28.35	28.756	28.937	29.276	29.267	28.863	28.622	28.628	28.674	28.643	28.392	28.341	28.498	28.534	28.943	29.015	28.969	28.934	29	28.942	28.924	28.979	29.018	28.789	28.87	28.786	28.781	28.709	28.933	28.978	29.367	29.304	29.325
127.769022	26.12797898	1	2009	9	20	2	3	0.030601413	0.327467209	0.025445793	28.67825475	28.82339691	0.56733229	29.005	29.005	29.005	28.579	28.856	29.08	29.464	29.738	29.58	29.16	29.243	29.313	29.38	29.158	29.096	29.001	28.762	29.138	29.475	29.528	29.664	29.649	29.775	30.146	30.232	29.942	29.843	29.956	30.001	30.002	29.969	29.87	29.545	29.336	29.714	29.591
127.7699554	26.12758405	1	2009	9	20	0	1	0.030701099	0.327467209	0.025445793	28.67825475	28.82339691	0.56733229	29.005	29.005	29.005	28.579	28.856	29.08	29.464	29.738	29.58	29.16	29.243	29.313	29.38	29.158	29.096	29.001	28.762	29.138	29.475	29.528	29.664	29.649	29.775	30.146	30.232	29.942	29.843	29.956	30.001	30.002	29.969	29.87	29.545	29.336	29.714	29.591
139.3498135	34.72584688	3	2009	9	22	0	8	0.055894754	0.235180714	0.077973103	25.85163357	25.85942506	0.60103404	23.49496667	23.49496667	23.49496667	23.957	23.953	23.865	23.826	23.997	24.028	23.932	23.24	22.895	22.872	23.356	23.36	23.157	23.099	23.595	23.46	23.195	23.218	23.332	23.862	24.224	24.24	24.764	25.207	25.422	25.153	24.799	24.893	25.239	25.584	26.065	26.007	26.009
124.1166278	24.38106111	1	2009	9	22	0	3	0.069418046	0.33354106	0.024407197	29.27019617	29.4413136	0.511619032	28.86506667	28.86506667	28.86506667	28.487	28.646	28.858	28.922	28.828	29.101	29.264	29.186	29.037	28.988	28.794	28.736	28.79	28.875	29.1	29.06	28.986	29.272	29.342	29.523	29.68	29.81	29.99	29.844	29.66	29.772	29.74	29.461	29.299	29.279	29.153	28.885	29.325
139.4095194	34.78668593	3	2009	9	23	0	9	0.090705326	0.236731326	0.054458476	25.76029811	25.77360264	0.595199461	23.55083333	23.55083333	23.55083333	23.916	24.173	24.062	23.969	23.886	24.241	24.244	24.178	23.505	22.891	22.88	23.129	23.241	23.072	23.015	23.429	23.346	23.206	23.246	23.288	23.695	24.235	24.259	24.562	24.912	25.254	25.093	24.847	24.935	25.202	25.462	25.845	25.801
139.4096857	34.78669914	3	2009	9	23	0	9	0.090850924	0.236731326	0.054458476	25.76029811	25.77360264	0.595199461	23.55083333	23.55083333	23.55083333	23.916	24.173	24.062	23.969	23.886	24.241	24.244	24.178	23.505	22.891	22.88	23.129	23.241	23.072	23.015	23.429	23.346	23.206	23.246	23.288	23.695	24.235	24.259	24.562	24.912	25.254	25.093	24.847	24.935	25.202	25.462	25.845	25.801
139.4085217	34.78675201	3	2009	9	23	0	3	0.089722809	0.236731326	0.054458476	25.76029811	25.77360264	0.595199461	23.55083333	23.55083333	23.55083333	23.916	24.173	24.062	23.969	23.886	24.241	24.244	24.178	23.505	22.891	22.88	23.129	23.241	23.072	23.015	23.429	23.346	23.206	23.246	23.288	23.695	24.235	24.259	24.562	24.912	25.254	25.093	24.847	24.935	25.202	25.462	25.845	25.801
139.4096804	34.7877253	3	2009	9	23	0	17	0.09006141	0.236731326	0.054458476	25.76029811	25.77360264	0.595199461	23.55083333	23.55083333	23.55083333	23.916	24.173	24.062	23.969	23.886	24.241	24.244	24.178	23.505	22.891	22.88	23.129	23.241	23.072	23.015	23.429	23.346	23.206	23.246	23.288	23.695	24.235	24.259	24.562	24.912	25.254	25.093	24.847	24.935	25.202	25.462	25.845	25.801
127.6813889	26.25841652	1	2009	9	23	0	5	0.0361937	0.32706785	0.042070452	28.48333337	28.72635679	0.638835843	28.7779	28.7779	28.7779	28.179	28.389	28.356	28.214	28.639	28.85	29.141	29.564	29.584	29.158	29.094	29.05	29.014	28.703	28.752	28.844	28.633	28.764	29.009	29.062	29.163	29.517	29.328	29.53	29.585	29.361	29.27	29.167	29.036	29.106	29.167	29.093	29.157
127.6821613	26.25747359	1	2009	9	23	0	2	0.03616341	0.32706785	0.042070452	28.48333337	28.72635679	0.638835843	28.7779	28.7779	28.7779	28.179	28.389	28.356	28.214	28.639	28.85	29.141	29.564	29.584	29.158	29.094	29.05	29.014	28.703	28.752	28.844	28.633	28.764	29.009	29.062	29.163	29.517	29.328	29.53	29.585	29.361	29.27	29.167	29.036	29.106	29.167	29.093	29.157
139.5056391	35.30559966	1	2009	9	27	0	1	0.313180047	0.225731761	0.047313146	25.78544576	25.78688632	0.541855224	23.21582713	15.71386035	15.71386035	22.80612773	22.8345884	23.03432887	23.31990996	23.32068749	23.2425813	23.44587609	23.90529898	23.55894875	23.96066718	23.63847271	23.46323954	23.00070774	22.97588284	23.05366845	22.98586939	23.19858757	23.36499724	23.36212285	23.5116682	23.6304865	23.36245662	23.22693303	22.99265731	22.94619687	23.34577384	23.88553973	25.70031475	24.96994813	24.7927892	25.57657674	25.31462638	25.08554271
139.5996773	35.19661547	1	2009	10	4	0	3	0.223770569	0.146821529	0.049745991	25.57943912	25.57921792	0.552382507	21.34751613	21.34751613	21.34751613	23.704	23.596	23.325	22.313	22.518	22.185	22.79	22.832	22.832	23.102	23.142	23.24	23.337	23.631	23.987	23.636	24.304	24.098	23.826	23.223	22.952	23.019	23.146	23.106	22.963	22.926	23.279	23.274	23.172	22.999	23.252	23.088	23.495
127.8154671	26.14859068	1	2009	10	12	2	1	0.028768157	0.21040709	0.03322494	28.73875939	28.86059531	0.552590727	27.23983871	27.23983871	27.23983871	27.019	27.213	28.362	28.288	28.135	27.955	28.339	28.345	28.41	28.351	28.32	28.275	28.211	28.235	28.458	28.501	28.513	28.456	28.322	28.451	28.738	28.725	28.738	29.124	29.242	29.499	29.855	29.786	29.162	29.232	29.265	29.372	29.219
127.7466416	26.10714206	1	2009	10	20	2	5	0.027368448	0.210151016	0.093352411	28.64883534	28.80698903	0.574472919	27.30041935	27.30041935	27.30041935	26.819	27.217	27.392	27.404	27.372	27.203	27.081	26.965	27.038	27.204	28.3	28.265	27.921	27.74	28.251	28.292	28.383	28.479	28.545	28.517	28.341	28.279	28.443	28.472	28.464	28.419	28.406	28.539	28.662	28.625	28.537	28.788	29.067
138.7482047	34.80296815	2	2009	10	25	0	10	0.064254209	0.161151378	0.016570675	26.01315551	26.04496634	0.581096157	22.34212903	22.34212903	22.34212903	21.936	21.79	21.506	21.465	21.304	21.244	21.346	21.469	21.646	21.513	22.019	21.949	22.145	21.705	21.434	21.287	21.496	21.781	21.242	23.971	23.911	23.839	23.746	23.435	23.45	23.454	23.224	23.444	23.638	23.697	23.822	23.867	23.773
124.16379	24.455041	1	2009	11	7	0	4	0.043637574	0.152735422	0.023171472	29.20139935	29.37803667	0.524020682	25.62083333	25.62083333	25.62083333	26.221	26.154	25.915	25.861	25.891	26.239	26.142	26.108	26.59	26.693	26.708	26.636	26.563	26.517	26.629	26.963	26.905	26.72	26.844	26.995	26.947	26.888	26.756	26.811	27.193	27.457	27.699	27.992	28.267	27.887	27.507	27.392	27.548
129.3489167	28.10705556	3	2009	11	11	0	5	0.031259918	0.133157221	0.004975112	28.15589357	28.46060995	0.698186244	24.45536667	24.45536667	24.45536667	24.487	24.629	24.911	24.902	25.053	25.092	25.12	25.19	25.16	25.08	25.232	25.904	25.936	25.873	25.606	25.514	25.541	25.692	25.937	26.693	26.353	26.919	26.858	26.865	26.7	26.523	26.575	26.777	26.723	26.532	26.594	26.989	27.209
129.3491667	28.10736111	3	2009	11	11	0	10	0.031250463	0.133157221	0.004975112	28.15589357	28.46060995	0.698186244	24.45536667	24.45536667	24.45536667	24.487	24.629	24.911	24.902	25.053	25.092	25.12	25.19	25.16	25.08	25.232	25.904	25.936	25.873	25.606	25.514	25.541	25.692	25.937	26.693	26.353	26.919	26.858	26.865	26.7	26.523	26.575	26.777	26.723	26.532	26.594	26.989	27.209
127.34073	26.172306	3	2009	11	22	0	5	0.034667744	0.170838686	0.012522596	28.44041274	28.65076924	0.607756059	25.3024	25.3024	25.3024	25.009	25.167	25.085	24.737	24.763	25.131	25.439	25.425	25.325	25.493	25.594	25.685	25.653	25.664	25.601	25.628	25.795	25.683	25.864	26.084	25.767	25.779	26.191	26.154	26.122	26.092	26.169	26.264	26.252	26.566	26.724	26.713	26.77
127.33573	26.172306	3	2009	11	22	0	9	0.03522465	0.170838686	0.012522596	28.44041274	28.65076924	0.607756059	25.3024	25.3024	25.3024	25.009	25.167	25.085	24.737	24.763	25.131	25.439	25.425	25.325	25.493	25.594	25.685	25.653	25.664	25.601	25.628	25.795	25.683	25.864	26.084	25.767	25.779	26.191	26.154	26.122	26.092	26.169	26.264	26.252	26.566	26.724	26.713	26.77
124.2836917	24.50464444	1	2009	12	6	0	2	0.032773045	0.119405219	0.032723818	29.15218233	29.31166662	0.511252935	23.69490323	23.69490323	23.69490323	24.137	24.111	24.119	24.244	24.603	24.637	24.599	24.852	25.014	25.018	25.029	25.034	24.859	24.826	25.127	25.37	25.524	25.602	25.526	25.506	26.044	26.021	25.886	25.889	26.484	26.729	26.646	26.572	26.584	26.531	26.292	25.965	25.925
124.290975	24.50218889	1	2009	12	6	0	2	0.032574054	0.124028048	0.032723818	29.15159082	29.30490315	0.504784508	23.70251613	23.70251613	23.70251613	24.153	24.112	24.129	24.251	24.606	24.654	24.623	24.88	25.035	25.033	25.037	25.037	24.868	24.84	25.139	25.379	25.527	25.601	25.523	25.506	26.058	26.034	25.896	25.903	26.498	26.722	26.642	26.585	26.61	26.565	26.299	25.966	25.926
124.0770194	24.423425	1	2009	12	12	0	2	0.047838507	0.120886507	0.012254106	29.25832045	29.43045698	0.514839107	23.62454839	23.62454839	23.62454839	23.953	23.998	24.204	24.186	24.059	24.037	24.028	23.839	23.843	23.923	24.504	24.731	24.745	24.625	24.652	24.726	24.777	24.735	24.511	24.548	24.92	25.194	25.458	25.594	25.565	25.442	25.809	25.972	25.926	25.733	26.237	26.47	26.475
124.2812639	24.56134444	1	2009	12	13	0	3	0.032364136	0.120676569	0.043754995	29.15599382	29.34212461	0.545547831	23.71006452	23.71006452	23.71006452	24.04	23.99	24.015	24.533	24.444	24.249	24.278	24.235	24.313	24.33	24.358	24.564	24.619	24.579	24.816	24.881	24.915	25.021	25.076	24.876	24.795	25.095	25.378	25.516	25.571	25.512	25.512	26.052	26.064	25.924	25.871	26.503	26.772
124.3412306	24.60055	1	2009	12	29	0	3	0.053629004	0.12051296	0.064988633	29.15366111	29.31741929	0.528542057	23.75132258	23.75132258	23.75132258	22.564	22.675	22.777	23.492	23.52	23.397	23.165	23.088	23.109	23.113	23.082	23.609	24.134	24.257	24.096	24.045	24.13	24.069	24.07	24.403	24.44	24.374	24.443	24.396	24.43	24.444	24.425	24.551	24.707	24.712	24.973	24.969	25.017
135.339825	33.694236	3	2010	1	31	0	4	0.05813095	0.067666667	0.046441821	27.26411277	27.27603202	0.532617461	17.25932258	17.25932258	17.25932258	16.289	16.435	16.447	16.391	17.232	17.435	17.427	17.174	17.208	16.985	17.04	17.106	17.14	17.1	17.27	17.24	17.282	17.345	17.648	17.674	16.777	16.643	16.696	16.924	17.416	17.686	17.795	18.167	18.221	18.311	18.535	18.737	19.024
127.7136612	26.4377945	2	2010	1	31	0	0	0.037784135	0.131066667	0.066499612	28.54889095	28.8257589	0.671077725	21.62054839	21.62054839	21.62054839	21.185	21.155	21.179	21.252	21.235	21.05	21.105	21.12	21.106	21.341	21.506	21.528	21.53	21.582	21.597	21.596	21.647	21.652	21.703	21.693	21.967	22.008	21.979	21.971	21.895	22.081	22.025	21.997	22.125	22.198	22.229	22.636	22.716
127.7122128	26.43887526	2	2009	1	31	1	0.1	0.037651076	0.131066667	0.066499612	28.54889095	28.8257589	0.671077725	21.62054839	21.62054839	21.62054839	21.185	21.155	21.179	21.252	21.235	21.05	21.105	21.12	21.106	21.341	21.506	21.528	21.53	21.582	21.597	21.596	21.647	21.652	21.703	21.693	21.967	22.008	21.979	21.971	21.895	22.081	22.025	21.997	22.125	22.198	22.229	22.636	22.716
127.7130765	26.43824602	2	2009	1	31	2	0.1	0.037728691	0.131066667	0.066499612	28.54889095	28.8257589	0.671077725	21.62054839	21.62054839	21.62054839	21.185	21.155	21.179	21.252	21.235	21.05	21.105	21.12	21.106	21.341	21.506	21.528	21.53	21.582	21.597	21.596	21.647	21.652	21.703	21.693	21.967	22.008	21.979	21.971	21.895	22.081	22.025	21.997	22.125	22.198	22.229	22.636	22.716
139.1473389	35.12889434	2	2010	2	7	0	7	0.127389729	0.074726667	0.030388363	25.71232547	25.71558294	0.540928658	14.43403571	14.43403571	14.43403571	14.316	14.421	14.437	14.4	14.243	14.493	14.677	14.731	14.762	14.877	14.908	14.843	14.824	14.872	14.875	14.863	14.89	15.007	15.248	15.188	15.125	15.104	15.321	15.446	15.423	15.468	15.543	15.359	14.568	14.586	14.614	14.838	14.906
139.408232	34.78702039	3	2010	2	14	0	5	0.089257639	0.0791	0.054458476	25.76029811	25.77360264	0.595199461	15.53978571	15.53978571	15.53978571	15.443	15.251	15.502	15.131	15.066	14.919	14.381	14.29	14.855	14.858	14.957	14.692	14.242	14.283	14.723	14.93	15.068	15.547	15.517	15.621	15.892	15.988	15.794	15.742	15.769	15.768	15.787	15.702	15.528	15.871	16.038	16.366	16.552
127.3401153	26.17477304	3	2009	2	14	2	8	0.034714446	0.14128	0.012522596	28.44041274	28.65076924	0.607756059	21.41753571	21.41753571	21.41753571	21.793	22.3	22.188	21.786	21.387	21.296	21.296	21.38	21.485	21.615	21.325	21.258	21.171	21.19	21.165	21.179	21.31	21.014	20.921	21.297	21.303	21.306	21.305	21.508	21.534	21.581	21.664	21.685	21.685	21.721	21.769	21.781	22.016
138.7774354	35.00050677	1	2010	2	21	0	20	0.081633526	0.081366667	0.030476962	25.91773369	25.93161305	0.588117218	14.25719054	15.96012811	15.96012811	14.78139789	14.89943752	15.15552049	15.40967094	14.63790717	13.86905922	14.28403905	13.97187704	13.67219618	13.88562085	13.96254729	14.05608578	13.98770192	13.97847192	13.94384887	13.87782546	13.90556005	13.89945792	13.83367861	13.80838361	13.76688228	13.80739222	13.87989348	13.91536198	14.00484153	14.07378431	14.20076448	14.14958851	14.12378032	14.20639221	14.3063572	14.46584626	14.5630972
139.0797043	34.82648658	1	2010	3	6	0	18	0.097242141	0.129805333	0.085220993	25.74822896	25.76492761	0.548046978	14.64641935	14.64641935	14.64641935	15.231	15.223	15.242	15.284	14.916	14.976	14.706	14.707	15.204	15.519	15.068	14.973	14.818	14.798	15.134	15.23	15.42	15.449	15.13	15.284	14.963	14.689	14.929	14.455	14.445	14.311	14.016	14.018	14.219	14.221	14.358	14.325	14.396
139.078331	34.82225904	2	2010	3	6	0	10	0.095175557	0.132109333	0.085220993	25.74988746	25.7676449	0.549227945	14.68148387	14.68148387	14.68148387	15.255	15.241	15.259	15.302	14.934	14.99	14.727	14.729	15.229	15.558	15.116	14.996	14.835	14.813	15.145	15.228	15.426	15.466	15.169	15.327	15.001	14.727	14.966	14.468	14.442	14.307	14.021	14.025	14.226	14.224	14.367	14.33	14.407
124.0747222	24.44555556	3	2010	4	6	0	10	0.043301145	0.2522	0.012254106	29.23168638	29.40458716	0.521296627	24.23216667	24.23216667	24.23216667	23.284	23.526	24.497	24.19	24.219	24.149	23.934	23.895	23.806	23.806	23.948	24.46	24.534	24.5	24.27	24.188	24.253	24.142	23.857	23.804	23.99	24.326	24.307	24.55	24.151	23.565	23.385	23.523	23.833	24.604	24.454	24.195	24.089
127.8761977	26.69529904	1	2010	4	17	0	0.1	0.040936441	0.247948	0.038173527	28.39236795	28.69873145	0.699886265	22.65506667	22.65506667	22.65506667	22.831	23.153	22.238	22.912	22.953	23.055	23	22.966	22.613	22.238	21.902	21.806	21.703	21.595	21.547	21.707	21.627	21.161	21.309	21.629	21.62	21.74	22.136	22.351	22.375	22.444	22.118	21.336	21.364	21.355	21.29	20.916	21.06
127.7793431	26.18641427	1	2010	4	18	0	0	0.033797183	0.243245067	0.034494646	28.76195374	28.88417174	0.560501421	23.1582	23.1582	23.1582	23.162	23.034	23.759	23.022	23.522	23.455	23.705	23.485	23.312	23.049	22.745	22.614	22.715	22.883	22.955	22.991	22.991	22.906	22.166	21.941	21.68	21.667	21.825	22.148	22.555	22.551	22.661	22.708	21.803	21.817	21.796	21.723	21.871
127.7045631	26.08692776	1	2010	4	18	0	0	0.026816253	0.249486133	0.093352411	28.61632204	28.78895242	0.586800821	23.3555	23.3555	23.3555	22.596	22.979	23.807	23.155	23.554	23.473	23.764	23.576	23.517	23.436	23.234	23.176	23.286	23.14	23.085	23.153	23.329	23.296	22.74	22.536	22.165	21.993	22.182	22.608	22.994	22.862	22.99	22.878	22.072	22.065	22.063	21.938	21.963
124.0759256	24.43976611	3	2009	4	28	2	3	0.043817777	0.259289867	0.012254106	29.24112406	29.41515714	0.519988355	24.22056667	24.22056667	24.22056667	24.174	25.122	24.395	24.068	24.173	24.972	24.958	25.005	24.989	24.35	24.032	23.934	24.344	24.455	24.34	23.925	24.346	24.394	24.111	23.872	23.875	23.736	23.285	23.531	24.491	24.156	24.176	24.089	23.867	23.822	23.732	23.776	23.936
124.1240642	24.48455417	3	2009	4	28	1	10	0.046179863	0.252892267	0.012254106	29.21806732	29.39460801	0.524827369	24.17073333	24.17073333	24.17073333	24.097	25.041	24.303	23.954	24.068	24.943	24.854	24.777	24.734	24.293	24.054	23.901	24.312	24.435	24.288	23.89	24.348	24.381	24.175	23.906	23.938	23.738	23.221	23.457	24.47	24.219	24.267	24.059	23.855	23.918	23.974	23.966	24.103
124.08886	24.420659	3	2010	4	29	0	10	0.0492901	0.259419733	0.012254106	29.26205546	29.43487751	0.515218255	24.2109	24.2109	24.2109	23.821	24.2	25.134	24.429	24.114	24.224	24.981	24.984	25.046	25.025	24.341	23.988	23.919	24.342	24.449	24.356	23.964	24.351	24.333	23.926	23.772	23.806	23.731	23.296	23.549	24.485	24.093	24.097	24.004	23.769	23.709	23.606	23.727
124.08886	24.420659	3	2010	4	29	0	10	0.0492901	0.259419733	0.012254106	29.26205546	29.43487751	0.515218255	24.2109	24.2109	24.2109	23.821	24.2	25.134	24.429	24.114	24.224	24.981	24.984	25.046	25.025	24.341	23.988	23.919	24.342	24.449	24.356	23.964	24.351	24.333	23.926	23.772	23.806	23.731	23.296	23.549	24.485	24.093	24.097	24.004	23.769	23.709	23.606	23.727
124.0792142	24.41676	3	2009	4	29	2	10	0.049758003	0.266273067	0.012254106	29.25832045	29.43045698	0.514839107	24.22133333	24.22133333	24.22133333	23.838	24.204	25.144	24.435	24.119	24.226	24.982	24.987	25.054	25.036	24.352	24.003	23.93	24.348	24.454	24.358	23.956	24.344	24.346	23.986	23.822	23.819	23.731	23.305	23.557	24.49	24.104	24.105	24.023	23.802	23.788	23.7	23.754
129.996253	32.204536	1	2010	5	2	0	1	0.073918931	0.275739893	0.017287155	27.57091929	27.62497867	0.497253325	19.83122581	19.83122581	19.83122581	18.897	18.635	18.589	19.467	19.867	19.903	19.851	19.528	19.765	19.943	19.853	19.834	17.28	18.523	17.188	16.748	16.577	16.81	17.432	19.736	19.615	16.885	16.403	14.477	13.938	15.596	15.629	15.692	15.747	15.789	15.873	16.038	15.758
123.8186111	24.42277778	3	2010	5	5	0	3	0.054596053	0.29846976	0.037865063	29.09418798	29.29219327	0.544268007	26.08419355	26.08419355	26.08419355	25.145	25.072	25.357	24.68	24.368	24.494	24.604	24.417	25.406	24.544	24.208	24.227	25.239	25.513	25.668	25.144	24.421	24.242	24.197	24.515	24.577	24.393	23.8	23.89	24.004	24.347	24.31	24.023	23.822	23.763	23.909	24.609	24.29
123.8205556	24.42305556	3	2010	5	5	0	3	0.053999246	0.29846976	0.037865063	29.09418798	29.29219327	0.544268007	26.08419355	26.08419355	26.08419355	25.145	25.072	25.357	24.68	24.368	24.494	24.604	24.417	25.406	24.544	24.208	24.227	25.239	25.513	25.668	25.144	24.421	24.242	24.197	24.515	24.577	24.393	23.8	23.89	24.004	24.347	24.31	24.023	23.822	23.763	23.909	24.609	24.29
123.8175	24.43444444	3	2010	5	5	0	2	0.059844173	0.304856	0.037865063	29.09012575	29.28702404	0.544531967	26.08883871	26.08883871	26.08883871	25.139	25.069	25.375	24.686	24.364	24.472	24.602	24.412	25.397	24.517	24.176	24.194	25.241	25.516	25.655	25.115	24.402	24.241	24.197	24.516	24.578	24.391	23.799	23.92	24.093	24.379	24.329	24.036	23.826	23.752	23.895	24.61	24.305
123.8166667	24.435	3	2010	5	5	0	2	0.06049721	0.304856	0.037865063	29.09012575	29.28702404	0.544531967	26.08883871	26.08883871	26.08883871	25.139	25.069	25.375	24.686	24.364	24.472	24.602	24.412	25.397	24.517	24.176	24.194	25.241	25.516	25.655	25.115	24.402	24.241	24.197	24.516	24.578	24.391	23.799	23.92	24.093	24.379	24.329	24.036	23.826	23.752	23.895	24.61	24.305
123.8172222	24.43583333	3	2010	5	5	0	2	0.060564708	0.30592176	0.037865063	29.08789516	29.28352366	0.545195986	26.09390323	26.09390323	26.09390323	25.171	25.105	25.388	24.692	24.36	24.45	24.6	24.408	25.387	24.49	24.144	24.162	25.241	25.51	25.629	25.067	24.382	24.24	24.196	24.516	24.579	24.388	23.799	23.961	24.195	24.408	24.343	24.047	23.831	23.741	23.882	24.611	24.319
123.8482222	24.41861111	3	2010	5	5	0	3	0.043698564	0.29794752	0.037865063	29.1026005	29.30503243	0.548318725	26.07241935	26.07241935	26.07241935	25.063	25.009	25.07	24.649	24.329	24.478	24.552	24.389	25.375	24.53	24.197	24.226	25.216	25.454	25.571	25.161	24.402	24.229	24.171	24.496	24.564	24.389	23.794	23.902	24.131	24.395	24.26	24.015	23.808	23.693	23.857	24.597	24.288
123.8880556	24.40222222	3	2010	5	5	0	10	0.042538951	0.277648	0.016131381	29.11704663	29.30799743	0.53649348	26.0633871	26.0633871	26.0633871	25.046	24.934	24.818	24.596	24.274	24.45	24.479	24.367	25.354	24.565	24.246	24.291	25.163	25.257	25.308	25.046	24.421	24.2	24.134	24.471	24.545	24.392	23.813	23.994	24.279	24.378	24.143	23.96	23.779	23.626	23.818	24.577	24.245
124.0713039	24.31249972	3	2010	5	8	0	2	0.098410866	0.304490507	0.046538484	29.2574078	29.43687201	0.520428215	25.98	25.98	25.98	26.263	25.951	25.384	25.241	25.175	24.868	24.574	24.212	24.034	24.204	24.392	25.277	24.676	24.43	24.546	25.021	24.882	24.919	24.979	24.343	23.911	23.933	24.374	24.453	24.458	24.135	24.288	24.161	23.559	23.407	23.512	23.722	23.438
124.0713039	24.31249972	3	2010	5	8	0	2	0.098410866	0.304490507	0.046538484	29.2574078	29.43687201	0.520428215	25.98	25.98	25.98	26.263	25.951	25.384	25.241	25.175	24.868	24.574	24.212	24.034	24.204	24.392	25.277	24.676	24.43	24.546	25.021	24.882	24.919	24.979	24.343	23.911	23.933	24.374	24.453	24.458	24.135	24.288	24.161	23.559	23.407	23.512	23.722	23.438
123.9955231	24.26307167	3	2009	5	11	2	5	0.076661828	0.301754987	0.022019538	29.21084139	29.37365493	0.511319467	25.91019355	25.91019355	25.91019355	25.669	26.038	26.158	26.251	25.91	25.39	25.043	24.964	24.905	24.521	24.344	24.383	24.462	24.49	25.401	24.849	24.634	24.732	25.085	24.784	24.768	24.875	24.428	24.028	24.026	24.422	24.481	24.461	23.993	24.019	24.218	23.955	23.724
124.0766428	24.42242167	3	2010	5	13	0	4	0.048085709	0.280054613	0.012254106	29.25832045	29.43045698	0.514839107	25.98796774	25.98796774	25.98796774	25.15	25.292	25.748	26.222	26.351	26.393	26.039	25.213	24.907	24.727	24.585	24.506	23.845	23.582	23.838	24.204	25.144	24.435	24.119	24.226	24.982	24.987	25.054	25.036	24.352	24.003	23.93	24.348	24.454	24.358	23.956	24.344	24.346
124.0875119	24.45369944	3	2010	5	13	0	3	0.044478622	0.286040853	0.012254106	29.23381544	29.40928419	0.52229842	25.97441935	25.97441935	25.97441935	25.174	25.316	25.764	26.273	26.404	26.435	26.064	25.165	24.828	24.635	24.476	24.479	23.77	23.483	23.736	24.154	25.102	24.371	24.038	24.147	24.965	24.941	24.971	24.942	24.337	24.035	23.925	24.336	24.45	24.328	23.917	24.35	24.395
124.0754342	24.44778639	3	2010	5	14	0	3	0.043220815	0.28861872	0.012254106	29.23316352	29.40745287	0.521849055	25.9793871	25.9793871	25.9793871	25.325	25.176	25.324	25.764	26.271	26.405	26.441	26.066	25.169	24.84	24.656	24.472	24.487	23.769	23.507	23.759	24.159	25.112	24.376	24.042	24.148	24.967	24.948	24.99	24.963	24.349	24.048	23.936	24.343	24.455	24.331	23.91	24.346
124.0748	24.34027	3	2009	5	23	1	4	0.087990195	0.301256853	0.046926449	29.28762955	29.46480588	0.514227621	26.01632258	26.01632258	26.01632258	26.967	27.376	27.41	27.061	26.865	26.614	26.393	26.014	25.615	25.367	25.079	25.197	25.726	26.134	26.249	26.295	25.974	25.342	25.159	25.111	24.936	24.567	24.105	23.897	24.103	24.339	25.242	24.609	24.344	24.455	25.015	24.969	25.048
124.10551	24.47101	3	2009	5	26	1	10	0.04761453	0.288584853	0.012254106	29.2206436	29.39723188	0.524427297	25.95125806	25.95125806	25.95125806	26.655	26.314	26.192	26.631	27.323	27.377	27.276	27.147	26.804	26.231	25.738	25.537	25.311	25.188	25.317	25.779	26.314	26.439	26.457	26.079	25.127	24.749	24.512	24.387	24.44	23.718	23.415	23.645	24.115	25.061	24.325	23.981	24.094
124.075298	24.451759	3	2009	5	26	2	10	0.042927136	0.28861872	0.012254106	29.23316352	29.40745287	0.521849055	25.9793871	25.9793871	25.9793871	26.653	26.34	26.142	26.747	27.335	27.389	27.292	27.213	26.958	26.285	25.696	25.557	25.325	25.176	25.324	25.764	26.271	26.405	26.441	26.066	25.169	24.84	24.656	24.472	24.487	23.769	23.507	23.759	24.159	25.112	24.376	24.042	24.148
135.3247	33.6924	3	2010	5	29	0	3	0.055070714	0.262368587	0.046441821	27.26051043	27.27261661	0.530621128	21.066	21.066	21.066	21.663	21.337	20.902	21.462	21.879	21.96	21.769	21.622	22.674	22.463	22.466	21.217	21.699	21.968	21.801	21.063	20.309	19.863	19.998	20.713	20.137	20.149	20.017	19.952	20.033	19.964	19.594	19.702	19.171	19.137	19.233	19.285	19.076
135.3304631	33.68652778	3	2010	5	30	0	3	0.053507562	0.262380907	0.046441821	27.26195388	27.27393878	0.531608373	21.06593548	21.06593548	21.06593548	22.49	21.66	21.336	20.91	21.459	21.865	21.951	21.756	21.627	22.668	22.466	22.468	21.218	21.68	21.949	21.813	21.091	20.33	19.864	20	20.726	20.142	20.153	20.013	19.951	20.042	19.982	19.605	19.704	19.143	19.074	19.178	19.266
124.08433	24.35818	3	2009	5	31	1	2	0.082349004	0.293402453	0.046926449	29.28613854	29.45949458	0.510579009	26.02187097	26.02187097	26.02187097	26.127	26.104	25.994	26.868	26.557	26.684	26.596	26.188	26.92	27.404	27.443	27.107	26.871	26.661	26.398	26.017	25.605	25.355	25.097	25.221	25.73	26.149	26.265	26.311	25.989	25.315	25.1	25.054	24.949	24.563	24.036	23.787	24.02
124.07341	24.302595	3	2010	6	1	0	20	0.095159392	0.361106944	0.046538484	29.24271617	29.42021718	0.51948667	27.07533333	27.07533333	27.07533333	26.022	25.982	26.066	26.002	26.801	26.398	26.346	26.272	26.096	27.013	27.267	27.31	26.9	26.708	26.578	26.275	25.944	25.626	25.377	25.03	25.138	25.718	26.105	26.215	26.252	25.944	25.395	25.268	25.206	24.833	24.573	24.245	24.078
124.024315	24.261676	3	2010	6	2	0	3	0.062561579	0.358339744	0.013858372	29.21333511	29.37616157	0.508615852	27.04686667	27.04686667	27.04686667	26.062	26.059	26.033	26.064	26.01	26.814	26.316	26.133	26.013	26.013	27.007	27.055	27.094	26.831	26.686	26.524	26.151	25.789	25.635	25.412	24.985	25.077	25.681	26.053	26.168	26.242	25.91	25.398	25.069	24.949	24.817	24.525	24.342
124.024315	24.261676	3	2010	6	2	0	3	0.062561579	0.358339744	0.013858372	29.21333511	29.37616157	0.508615852	27.04686667	27.04686667	27.04686667	26.062	26.059	26.033	26.064	26.01	26.814	26.316	26.133	26.013	26.013	27.007	27.055	27.094	26.831	26.686	26.524	26.151	25.789	25.635	25.412	24.985	25.077	25.681	26.053	26.168	26.242	25.91	25.398	25.069	24.949	24.817	24.525	24.342
125.178566	24.799825	3	2010	6	2	0	10	0.048442004	0.33504224	0.020778802	29.05221075	29.23164179	0.527140246	26.81396667	26.81396667	26.81396667	25.769	25.773	25.754	25.717	25.696	26.649	25.955	26.067	25.876	25.692	26.727	26.851	26.704	26.212	26.047	25.905	25.48	25.113	25.223	24.595	24.555	24.636	24.698	24.893	25.191	25.288	25.534	25.763	25.498	25.397	25.481	25.089	24.316
124.1996455	24.33803063	1	2010	6	2	0	0	0.042513714	0.349610229	0.07549867	29.17833872	29.33320829	0.504757508	27.01573333	27.01573333	27.01573333	25.957	25.87	25.83	25.955	25.884	26.695	26.428	26.509	26.451	26.217	26.907	26.955	27.011	26.8	26.454	26.451	26.115	25.816	25.576	25.272	25.036	25.164	25.659	25.967	26.044	26.115	25.944	25.414	25.261	25.236	25.213	24.726	24.294
123.8079786	24.43886371	3	2009	6	11	2	7	0.059274329	0.357369429	0.101278386	29.08644615	29.2797538	0.543180737	26.88796667	26.88796667	26.88796667	25.54	25.932	25.943	26.03	26.134	25.851	25.825	25.922	27.471	25.957	25.881	25.865	25.861	26.01	27.276	26.671	26.324	26.187	26.012	26.712	26.892	27.18	27.624	27.591	27.058	26.721	25.845	25.657	25.513	25.444	25.557	25.626	26.071
123.7390995	24.28952708	3	2010	6	12	0	7	0.026415183	0.33513584	0.090336256	29.14162287	29.29845766	0.507859978	26.87196667	26.87196667	26.87196667	25.67	25.611	25.783	26.021	25.9	25.759	25.847	25.793	25.888	26.931	25.864	25.787	25.701	25.767	25.959	27.198	26.465	26.072	25.984	25.911	26.649	26.853	26.896	27.119	27.156	26.9	26.533	25.58	25.612	25.389	25.102	25.271	25.622
123.7313318	24.28526332	3	2010	6	12	0	12	0.026456704	0.332062731	0.090336256	29.14127246	29.29730541	0.508061344	26.8725	26.8725	26.8725	25.677	25.613	25.779	26.009	25.913	25.784	25.853	25.8	25.899	26.92	25.86	25.783	25.69	25.758	25.959	27.21	26.47	26.076	25.987	25.917	26.632	26.848	26.903	27.121	27.168	26.922	26.571	25.565	25.603	25.37	25.089	25.271	25.624
123.975563	24.37209124	3	2010	6	13	0	6	0.054354198	0.342302251	0.015735994	29.20315074	29.38177086	0.514174699	27.01163333	27.01163333	27.01163333	25.627	25.467	25.505	26.179	26.301	26.332	26.384	26.301	25.441	25.597	27.364	26.089	26.096	26.073	26.085	26.015	27.001	26.605	26.716	26.516	25.971	27.009	27.44	27.441	27.378	27.437	27.039	26.309	25.855	25.621	25.383	25.142	25.283
123.9467239	24.35670802	3	2010	6	13	0	15	0.054897542	0.336947872	0.015735994	29.17054107	29.35146847	0.520528882	26.98743333	26.98743333	26.98743333	25.626	25.47	25.508	26.142	26.315	26.387	26.404	26.288	25.487	25.62	27.324	26.064	26.018	25.981	26.045	26.012	27.025	26.583	26.654	26.581	26.06	27.003	27.445	27.452	27.337	27.267	26.939	26.313	25.828	25.627	25.397	25.148	25.285
123.8213682	24.43484104	3	2010	6	15	0	5	0.058056272	0.3581312	0.037865063	29.09012575	29.28702404	0.544531967	26.89	26.89	26.89	27.101	26.873	25.817	25.55	25.533	25.946	25.973	26.017	26.11	25.884	25.8	25.897	27.45	25.959	25.893	25.876	25.871	26.006	27.255	26.659	26.331	26.189	25.994	26.758	27	27.194	27.595	27.619	27.08	26.681	25.847	25.641	25.469
127.96875	26.27371402	4	2009	6	15	2	5	0.045017979	0.322891573	0.111494157	28.73418758	28.8886858	0.579773044	26.40256667	26.40256667	26.40256667	25.799	25.792	25.539	25.436	25.254	25.892	25.565	25.515	25.58	25.353	25.351	25.426	25.334	25.272	25.225	25.077	25.112	25.434	25.654	24.964	24.748	24.898	25.18	25.424	25.443	24.953	24.908	24.775	24.471	23.85	23.85	24.484	24.242
124.1730165	24.32802548	1	2010	6	15	0	3	0.0790073	0.339512277	0.073825027	29.20375331	29.36414671	0.507312519	27.0392	27.0392	27.0392	27.338	26.94	25.747	25.62	25.636	26.211	26.239	26.335	26.382	26.286	25.413	25.497	27.198	25.979	25.897	25.861	25.971	25.921	26.717	26.417	26.437	26.363	26.147	26.933	27.068	27.092	26.906	26.483	26.443	26.15	25.843	25.592	25.3
124.175849	24.44950405	1	2010	6	15	0	2	0.041717678	0.322629205	0.023171472	29.1866279	29.36044481	0.521361012	26.94216667	26.94216667	26.94216667	27.221	26.856	25.622	25.392	25.414	26.062	26.119	26.157	26.103	26.08	25.339	25.512	27.485	25.932	25.844	25.808	25.89	25.9	26.876	26.697	26.818	26.639	26.353	26.631	27.245	27.277	27.12	26.609	26.43	26.098	25.723	25.508	25.247
129.7450027	33.45582556	2	2010	6	15	0	7	0.101012431	0.258707531	0.011335907	26.9505776	26.96786038	0.504430278	21.0804	21.0804	21.0804	21.234	21.306	21.298	20.541	20.285	19.995	19.351	19.329	19.805	19.955	19.799	19.031	18.814	18.327	18.328	18.539	18.928	18.784	18.669	18.681	18.76	18.886	18.14	18.314	18.578	18.448	18.153	18.319	18.417	18.342	18.378	18.309	17.371
124.1738749	24.44950405	1	2010	6	23	0	2	0.042020028	0.323903808	0.023171472	29.19560581	29.3701819	0.521649171	26.94403333	26.94403333	26.94403333	27.65	27.64	27.733	27.55	27.483	27.283	27.166	27.12	27.214	26.855	25.619	25.392	25.416	26.071	26.119	26.157	26.112	26.096	25.322	25.52	27.496	25.942	25.851	25.815	25.896	25.909	26.887	26.7	26.793	26.587	26.322	26.628	27.269
124.0742683	24.3416227	3	2009	6	27	2	2	0.087153178	0.358591371	0.046926449	29.28762955	29.46480588	0.514227621	27.11836667	27.11836667	27.11836667	28.201	28.132	28.268	28.034	27.572	27.575	27.924	28.135	28.161	27.746	27.236	27.12	27.198	26.854	25.669	25.541	25.572	26.242	26.403	26.499	26.522	26.303	25.371	25.492	27.277	26.094	26.163	26.145	26.117	26.001	26.854	26.512	26.603
124.0862846	24.45535354	3	2010	6	29	0	5	0.044267643	0.344129067	0.012254106	29.22514322	29.40106646	0.524107984	26.94796667	26.94796667	26.94796667	28.407	28.297	28.115	28.065	28.231	28.136	27.572	27.559	27.651	27.483	27.465	27.354	27.109	27.053	27.151	26.842	25.605	25.386	25.417	26.12	26.102	26.139	26.155	26.171	25.233	25.596	27.588	26.023	25.921	25.889	25.945	25.975	26.991
124.0985584	24.45707239	3	2010	6	29	0	5	0.046089693	0.344722155	0.012254106	29.22577288	29.40218961	0.52380724	26.94673333	26.94673333	26.94673333	28.382	28.286	28.114	28.064	28.231	28.149	27.582	27.569	27.659	27.498	27.479	27.351	27.117	27.06	27.157	26.842	25.604	25.384	25.415	26.114	26.097	26.131	26.148	26.162	25.23	25.587	27.582	26.015	25.915	25.883	25.939	25.968	26.98
124.173982	24.449181	2	2009	6	30	2	1	0.042007849	0.323903808	0.023171472	29.19560581	29.3701819	0.521649171	26.94403333	26.94403333	26.94403333	28.417	28.295	28.21	28.052	28.071	28.241	28.228	27.65	27.64	27.733	27.55	27.483	27.283	27.166	27.12	27.214	26.855	25.619	25.392	25.416	26.071	26.119	26.157	26.112	26.096	25.322	25.52	27.496	25.942	25.851	25.815	25.896	25.909
124.074955	24.44757933	3	2010	6	30	0	4	0.043181001	0.341432	0.012254106	29.23168638	29.40458716	0.521296627	26.96003333	26.96003333	26.96003333	28.524	28.445	28.295	28.113	28.069	28.232	28.101	27.552	27.538	27.661	27.506	27.489	27.399	27.108	27.047	27.146	26.844	25.614	25.401	25.433	26.143	26.135	26.171	26.192	26.207	25.262	25.603	27.574	26.042	25.955	25.924	25.975	25.988
124.0878725	24.45535354	1	2010	7	1	0	4	0.044497764	0.381425813	0.012254106	29.22514322	29.40106646	0.524107984	29.69225806	29.69225806	29.69225806	29.04	28.493	28.407	28.297	28.115	28.065	28.231	28.136	27.572	27.559	27.651	27.483	27.465	27.354	27.109	27.053	27.151	26.842	25.605	25.386	25.417	26.12	26.102	26.139	26.155	26.171	25.233	25.596	27.588	26.023	25.921	25.889	25.945
135.6931794	33.48345496	3	2010	7	3	1	10	0.04889581	0.301176143	0.169860871	27.41985392	27.42657076	0.54930634	25.68370968	25.68370968	25.68370968	24.523	24.711	24.719	24.609	24.487	24.221	24.354	24.385	24.707	24.88	24.717	24.608	24.518	23.959	23.979	24.169	24.191	24.288	24.359	24.667	23.117	23.007	23.177	22.987	23.049	23.283	22.712	22.591	22.662	22.855	23.088	23.169	23.056
129.9243164	29.78344946	4	2010	7	4	0	15	0.031606833	0.323226466	0.64054095	28.68775576	28.82135273	0.539337629	28.06722581	28.06722581	28.06722581	27.041	26.815	26.766	26.774	27.41	27.432	27.467	27.466	27.568	27.509	26.883	26.725	26.739	26.378	26.158	25.329	25.079	25.124	25.036	25.543	25.572	25.877	26.079	25.921	26.085	26.221	26.032	26.07	26.005	25.91	26.041	25.551	25.483
135.6932116	33.48348181	3	2010	7	4	1	10	0.048898388	0.301176143	0.169860871	27.41985392	27.42657076	0.54930634	25.68370968	25.68370968	25.68370968	24.184	24.523	24.711	24.719	24.609	24.487	24.221	24.354	24.385	24.707	24.88	24.717	24.608	24.518	23.959	23.979	24.169	24.191	24.288	24.359	24.667	23.117	23.007	23.177	22.987	23.049	23.283	22.712	22.591	22.662	22.855	23.088	23.169
135.6929541	33.48357054	3	2010	7	4	0	3	0.048880543	0.301176143	0.169860871	27.41985392	27.42657076	0.54930634	25.68370968	25.68370968	25.68370968	24.184	24.523	24.711	24.719	24.609	24.487	24.221	24.354	24.385	24.707	24.88	24.717	24.608	24.518	23.959	23.979	24.169	24.191	24.288	24.359	24.667	23.117	23.007	23.177	22.987	23.049	23.283	22.712	22.591	22.662	22.855	23.088	23.169
124.0762424	24.42499626	1	2010	7	6	0	0.3	0.047366613	0.367114185	0.012254106	29.25832045	29.43045698	0.514839107	29.67412903	29.67412903	29.67412903	29.603	29.466	29.543	29.605	29.447	28.826	28.53	28.453	28.313	28.128	28.081	28.239	28.095	27.564	27.554	27.759	27.809	27.825	27.556	27.161	27.081	27.171	26.852	25.629	25.437	25.469	26.173	26.188	26.198	26.273	26.264	25.267	25.561
124.0452576	24.36085861	3	2010	7	7	0	4	0.069958706	0.37899296	0.016630022	29.28967174	29.46405791	0.510817529	29.68074194	29.68074194	29.68074194	29.411	29.57	29.461	29.567	29.608	29.385	28.781	28.753	28.637	28.68	28.312	28.117	28.256	28.016	27.544	27.543	27.879	28.163	28.2	27.749	27.207	27.094	27.174	26.845	25.646	25.502	25.536	26.23	26.389	26.433	26.457	26.32	25.358
124.063797	24.34584547	3	2010	7	7	0	3	0.080995033	0.376683445	0.046926449	29.2933194	29.46962958	0.512380006	29.67841935	29.67841935	29.67841935	29.409	29.564	29.465	29.588	29.629	29.397	28.771	28.748	28.744	28.774	28.286	28.127	28.262	28.025	27.558	27.559	27.904	28.169	28.204	27.757	27.223	27.107	27.185	26.849	25.656	25.52	25.553	26.237	26.412	26.488	26.495	26.315	25.363
124.0871859	24.4535956	3	2010	7	8	0	5	0.044435802	0.376657634	0.012254106	29.23381544	29.40928419	0.52229842	29.68790323	29.68790323	29.68790323	29.427	29.456	29.615	29.452	29.524	29.598	29.484	28.983	28.494	28.416	28.301	28.114	28.069	28.233	28.129	27.572	27.56	27.679	27.556	27.544	27.402	27.124	27.062	27.158	26.845	25.612	25.399	25.43	26.132	26.123	26.155	26.181	26.19
139.5166039	34.12244484	3	2010	7	10	0	9	0.050639957	0.308559078	0.191342235	26.64275985	26.71268727	0.789812643	26.55909677	26.55909677	26.55909677	25.162	24.336	24.441	24.478	24.832	24.784	24.892	25.176	25.489	24.871	24.514	24.504	24.421	24.288	24.236	24.057	23.872	23.417	23.199	23.506	22.707	23.195	23.082	23.244	23.312	22.758	23.151	23.233	22.728	22.815	22.916	23.213	23.405
124.0624666	24.34288434	1	2010	7	10	0	2.5	0.08159575	0.381795819	0.016630022	29.29448244	29.47240946	0.514008021	29.68125806	29.68125806	29.68125806	29.405	29.345	29.355	29.405	29.557	29.464	29.585	29.615	29.393	28.779	28.779	28.822	28.814	28.269	28.137	28.266	28.019	27.561	27.564	27.917	28.159	28.191	27.754	27.23	27.11	27.187	26.847	25.662	25.535	25.567	26.241	26.409	26.49
139.5165932	34.12235602	3	2010	7	11	0	9	0.050632949	0.308559078	0.191342235	26.64275985	26.71268727	0.789812643	26.55909677	26.55909677	26.55909677	25.414	25.162	24.336	24.441	24.478	24.832	24.784	24.892	25.176	25.489	24.871	24.514	24.504	24.421	24.288	24.236	24.057	23.872	23.417	23.199	23.506	22.707	23.195	23.082	23.244	23.312	22.758	23.151	23.233	22.728	22.815	22.916	23.213
124.1952038	24.45812714	2	2010	7	13	2	1	0.038401806	0.36857171	0.043143836	29.16831469	29.34347823	0.524049092	29.70690323	29.70690323	29.70690323	29.405	29.429	29.434	29.625	29.582	29.558	29.481	29.593	29.443	29.554	29.617	29.396	29.083	28.445	28.332	28.207	28.029	28.068	28.242	28.268	27.678	27.667	27.731	27.5	27.395	27.183	27.155	27.124	27.223	26.849	25.616	25.375	25.395
124.1942596	24.45992408	2	2010	7	13	0	5	0.038474593	0.363937502	0.033175171	29.17552943	29.3516371	0.524880873	29.71093548	29.71093548	29.71093548	29.405	29.439	29.442	29.62	29.571	29.546	29.48	29.596	29.441	29.555	29.626	29.428	29.103	28.443	28.327	28.218	28.039	28.067	28.24	28.257	27.669	27.657	27.724	27.504	27.411	27.206	27.155	27.119	27.217	26.848	25.613	25.376	25.397
124.1901398	24.46621319	3	2010	7	13	0	5	0.038787616	0.366542765	0.033175171	29.1736936	29.3534183	0.529379021	29.7246129	29.7246129	29.7246129	29.415	29.449	29.458	29.635	29.582	29.554	29.485	29.6	29.428	29.563	29.657	29.481	29.183	28.471	28.363	28.247	28.044	28.061	28.237	28.264	27.668	27.656	27.702	27.47	27.373	27.176	27.14	27.107	27.205	26.839	25.602	25.36	25.381
124.0769291	24.42425384	1	2010	7	14	2	0.3	0.047609706	0.367114185	0.012254106	29.25832045	29.43045698	0.514839107	29.67412903	29.67412903	29.67412903	29.487	29.366	29.412	29.462	29.543	29.468	29.405	29.442	29.603	29.466	29.543	29.605	29.447	28.826	28.53	28.453	28.313	28.128	28.081	28.239	28.095	27.564	27.554	27.759	27.809	27.825	27.556	27.161	27.081	27.171	26.852	25.629	25.437
138.7618732	34.84392288	2	2010	7	15	0	6	0.066050201	0.291349442	0.006521572	26.00180302	26.03031383	0.582860663	25.66370968	25.66370968	25.66370968	25.024	24.947	24.611	24.006	24.209	24.334	24.142	23.972	23.684	23.996	24.049	24.07	24.396	24.348	23.793	23.495	23.253	23.121	22.893	22.533	22.667	22.481	22.374	22.214	22.139	21.009	22.132	21.563	21.078	21.209	22.083	23.249	22.868
138.7589979	34.8378294	2	2010	7	20	0	18	0.065723144	0.291349442	0.006521572	26.00180302	26.03031383	0.582860663	25.66370968	25.66370968	25.66370968	26.859	26.401	26.061	26.187	25.992	25.024	24.947	24.611	24.006	24.209	24.334	24.142	23.972	23.684	23.996	24.049	24.07	24.396	24.348	23.793	23.495	23.253	23.121	22.893	22.533	22.667	22.481	22.374	22.214	22.139	21.009	22.132	21.563
139.0767431	34.82997414	1	2010	7	20	0	16	0.098455028	0.303309769	0.085220993	25.74822896	25.76492761	0.548046978	25.27290323	25.27290323	25.27290323	27.062	26.339	25.773	25.927	25.531	24.608	24.674	24.531	23.681	23.842	23.894	23.644	23.544	23.665	23.464	23.239	23.191	23.752	24.176	23.313	23.118	23.028	23.001	22.811	22.444	22.348	22.144	22.044	21.334	21.427	20.86	21.533	21.05
139.0797043	34.82222381	1	2010	7	20	0	8	0.095189292	0.304265455	0.085220993	25.74988746	25.7676449	0.549227945	25.29296774	25.29296774	25.29296774	27.099	26.367	25.808	25.957	25.539	24.621	24.707	24.552	23.693	23.86	23.912	23.65	23.553	23.661	23.435	23.211	23.177	23.753	24.179	23.33	23.144	23.06	23.034	22.839	22.465	22.363	22.166	22.074	21.287	21.433	20.862	21.545	21.058
124.2053211	24.45910634	3	2010	7	28	2	0.5	0.036917905	0.363302278	0.033175171	29.16250688	29.33572515	0.522135742	29.70064516	29.70064516	29.70064516	29.72	29.795	29.862	29.711	29.762	30.33	30.559	30.242	30.067	30.199	30.317	29.92	29.64	29.605	29.421	29.403	29.419	29.427	29.63	29.591	29.57	29.483	29.59	29.445	29.542	29.589	29.357	29.06	28.446	28.334	28.193	28.021	28.07
123.8242865	24.4341003	3	2010	8	2	0	4	0.056335267	0.357437248	0.037865063	29.09012575	29.28702404	0.544531967	29.9073871	29.9073871	29.9073871	30.087	29.674	29.637	29.496	29.619	29.895	29.879	29.818	29.682	29.779	30.323	30.401	30.124	30.044	30.736	30.802	30.515	29.923	29.899	29.569	29.451	29.467	29.48	29.637	29.562	29.436	29.379	29.707	29.692	29.649	29.644	29.417	28.983
123.7988377	24.43468638	3	2010	8	2	0	5	0.051754434	0.355847183	0.101278386	29.08711191	29.27948294	0.540494528	29.90225806	29.90225806	29.90225806	30.089	29.675	29.539	29.425	29.617	29.906	29.88	29.809	29.679	29.776	30.343	30.398	30.16	30.048	30.712	30.78	30.521	30.021	30.001	29.604	29.452	29.483	29.489	29.648	29.575	29.445	29.373	29.722	29.765	29.733	29.697	29.432	28.988
132.8545761	32.78467685	2	2010	8	3	0	3	0.053861639	0.318655735	0.321529466	27.5792702	27.62319399	0.55409316	28.49106452	28.49106452	28.49106452	27.931	27.66	27.638	27.404	27.511	27.456	27.404	27.607	28.525	28.855	28.324	27.965	27.666	27.105	26.181	25.829	25.599	25.774	26.011	26.183	26.522	25.75	25.563	25.553	25.568	25.513	25.035	24.855	25.146	24.837	24.634	24.136	24.02
130.1981807	32.03654209	1	2010	8	4	0	2	0.09456525	0.313085552	0.025402176	27.53203664	27.57697449	0.512726009	28.56245161	28.56245161	28.56245161	28.944	28.997	28.73	27.965	26.997	26.652	26.629	26.788	27.019	27.692	28.197	27.873	26.998	26.382	25.782	25.669	25.611	25.712	25.943	26.219	25.928	26.091	25.627	24.931	24.274	24.064	24.026	24.187	24.316	24.113	24.204	24.261	24.499
124.181385	24.45297054	3	2010	8	5	0	6	0.040758371	0.348989168	0.023171472	29.1866279	29.36044481	0.521361012	29.88293548	29.88293548	29.88293548	29.635	29.633	29.897	30.175	29.689	29.509	29.396	29.563	29.708	29.799	29.87	29.71	29.77	30.331	30.565	30.27	30.113	30.195	30.271	29.896	29.653	29.632	29.411	29.397	29.437	29.433	29.6	29.551	29.527	29.474	29.594	29.45	29.537
124.0751696	24.42386309	3	2010	8	6	0	4	0.047605853	0.346362837	0.012254106	29.25832045	29.43045698	0.514839107	29.93329032	29.93329032	29.93329032	29.329	29.575	29.464	29.634	30.077	29.504	29.269	29.289	29.538	29.684	29.809	29.879	29.704	29.786	30.31	30.55	30.294	30.192	30.155	30.016	29.747	29.782	29.819	29.487	29.366	29.412	29.462	29.543	29.468	29.405	29.442	29.603	29.466
124.0780878	24.45441597	3	2010	8	6	0	8	0.043134691	0.36179455	0.012254106	29.23316352	29.40745287	0.521849055	29.95683871	29.95683871	29.95683871	29.271	29.586	29.532	29.778	30.124	29.584	29.343	29.318	29.531	29.698	29.828	29.876	29.709	29.79	30.345	30.579	30.275	30.198	30.143	30.082	29.86	29.752	29.763	29.428	29.335	29.41	29.507	29.57	29.485	29.419	29.454	29.617	29.454
124.0734851	24.42466673	1	2010	8	7	0	3	0.047282973	0.354406693	0.012254106	29.2522536	29.42394004	0.514973	29.93735484	29.93735484	29.93735484	29.308	29.338	29.579	29.502	29.75	30.124	29.542	29.302	29.299	29.539	29.688	29.813	29.878	29.704	29.787	30.309	30.548	30.255	30.198	30.155	30.001	29.749	29.786	29.819	29.488	29.36	29.406	29.469	29.548	29.472	29.398	29.44	29.604
127.7417171	26.33179729	4	2010	8	8	0	5	0.039595721	0.348122342	0.028142931	28.58937849	28.82751483	0.644882891	29.29058065	29.29058065	29.29058065	29.251	29.122	29.078	29.377	29.904	29.797	29.463	29.622	29.139	29.131	29.262	29.621	30.414	30.243	29.823	29.952	29.259	28.693	28.537	28.783	28.848	28.848	28.801	28.789	28.732	28.696	28.522	28.07	27.994	28.069	28.229	28.687	28.192
129.7911447	32.69539417	1	2010	8	8	0	7	0.077190946	0.322055104	0.038015645	27.58896696	27.62722134	0.464340697	28.75951613	28.75951613	28.75951613	29.463	29.475	28.864	28.761	28.8	28.607	27.903	27.712	26.967	26.717	26.562	26.571	26.577	26.989	28.041	28.036	26.801	26.462	26.269	25.958	25.754	25.755	25.883	25.665	25.339	24.751	24.543	24.768	24.54	24.625	24.643	24.455	24.411
139.7391307	33.14551057	1	2010	8	10	0	13	0.037308988	0.324504277	0.205083062	27.51587508	27.65872863	0.668997154	28.75441935	28.75441935	28.75441935	28.446	28.745	28.9	28.777	28.558	28.597	28.447	27.924	27.954	27.922	27.691	27.228	27.959	27.943	27.977	28.04	27.982	27.932	27.612	27.451	27.427	27.45	27.287	27.273	26.98	27.137	26.996	27.009	26.868	26.435	26.299	26.771	25.886
124.0728092	24.42339419	1	2010	8	12	0	2	0.047587184	0.354406693	0.012254106	29.2522536	29.42394004	0.514973	29.93735484	29.93735484	29.93735484	30.334	30.353	30.408	29.471	29.378	29.308	29.338	29.579	29.502	29.75	30.124	29.542	29.302	29.299	29.539	29.688	29.813	29.878	29.704	29.787	30.309	30.548	30.255	30.198	30.155	30.001	29.749	29.786	29.819	29.488	29.36	29.406	29.469
127.8830051	26.63598938	1	2010	8	15	0	3	0.035857803	0.337096665	0.041355719	28.40545815	28.72845387	0.705203869	29.2843871	29.2843871	29.2843871	29.478	29.699	29.584	29.44	28.98	28.74	28.691	29.141	29.479	29.487	29.554	29.749	29.669	29.643	29.604	29.077	29.285	29.347	29.23	29.976	29.874	29.366	29.326	28.662	28.319	27.837	27.957	28.21	28.666	28.596	28.715	28.834	28.909
124.0734315	24.44291067	3	2010	8	15	0	6	0.043371266	0.361138327	0.012254106	29.23768202	29.41073897	0.519854704	29.9506129	29.9506129	29.9506129	30.543	30.416	30.285	30.376	30.399	30.433	29.47	29.35	29.272	29.301	29.585	29.527	29.758	30.144	29.568	29.332	29.315	29.535	29.695	29.824	29.876	29.707	29.79	30.332	30.564	30.264	30.199	30.155	30.071	29.842	29.767	29.787	29.452
127.7209167	26.30341667	2	2010	8	17	2	6.5	0.038753007	0.333285302	0.028142931	28.54699553	28.78627488	0.643850113	29.23035484	29.23035484	29.23035484	29.206	29.108	29.175	29.377	29.505	29.52	29.02	28.907	28.903	29.274	29.103	29.036	29.336	29.921	29.809	29.566	29.65	29.242	29.193	29.308	29.697	30.463	30.283	29.881	30.012	29.24	28.702	28.636	28.805	28.901	28.89	28.837	28.765
124.1924143	24.32935503	1	2010	8	17	0	2.5	0.043779797	0.357330652	0.080073161	29.18475921	29.3397574	0.504344297	29.79790323	29.79790323	29.79790323	30.074	30.01	30.026	29.929	29.727	29.856	29.968	30.271	29.424	29.386	29.318	29.379	29.527	29.416	29.502	29.681	29.452	29.344	29.342	29.555	29.59	29.703	29.872	29.692	29.763	30.125	30.569	30.244	29.945	30.169	30.487	30.026	29.375
127.7726698	26.44352481	1	2010	8	21	0	1.5	0.03068823	0.338255941	0.050623207	28.58091607	28.83452292	0.657486913	29.30487097	29.30487097	29.30487097	29.287	29.26	29.429	29.373	29.175	29.22	29.589	29.671	29.652	29.55	29.008	28.82	28.794	29.151	29.102	29.055	29.33	29.764	29.885	29.762	29.734	29.181	29.336	29.362	29.471	30.266	30.131	29.655	29.754	29.294	28.751	28.298	28.656
127.7668118	26.44269866	1	2010	8	21	0	1	0.031060089	0.338255941	0.050623207	28.58091607	28.83452292	0.657486913	29.30487097	29.30487097	29.30487097	29.287	29.26	29.429	29.373	29.175	29.22	29.589	29.671	29.652	29.55	29.008	28.82	28.794	29.151	29.102	29.055	29.33	29.764	29.885	29.762	29.734	29.181	29.336	29.362	29.471	30.266	30.131	29.655	29.754	29.294	28.751	28.298	28.656
127.7661467	26.44433174	1	2010	8	21	0	5	0.031266867	0.338255941	0.050623207	28.58091607	28.83452292	0.657486913	29.30487097	29.30487097	29.30487097	29.287	29.26	29.429	29.373	29.175	29.22	29.589	29.671	29.652	29.55	29.008	28.82	28.794	29.151	29.102	29.055	29.33	29.764	29.885	29.762	29.734	29.181	29.336	29.362	29.471	30.266	30.131	29.655	29.754	29.294	28.751	28.298	28.656
127.6815605	26.25801241	1	2010	8	21	0	5	0.036173972	0.346279395	0.042070452	28.48333337	28.72635679	0.638835843	29.16170968	29.16170968	29.16170968	28.921	28.844	29.282	29.335	29.217	29.024	28.932	29.119	29.35	29.5	29.062	28.958	28.944	29.316	29.114	29.063	29.25	29.749	29.637	29.742	29.918	29.3	29.329	29.433	29.829	30.54	30.356	29.97	30.106	29.171	28.853	28.742	28.886
127.6837063	26.25755057	1	2010	8	21	0	2	0.036231263	0.346279395	0.042070452	28.48333337	28.72635679	0.638835843	29.16170968	29.16170968	29.16170968	28.921	28.844	29.282	29.335	29.217	29.024	28.932	29.119	29.35	29.5	29.062	28.958	28.944	29.316	29.114	29.063	29.25	29.749	29.637	29.742	29.918	29.3	29.329	29.433	29.829	30.54	30.356	29.97	30.106	29.171	28.853	28.742	28.886
127.7052498	26.08708193	1	2010	8	22	0	10	0.026783868	0.347410407	0.093352411	28.62174081	28.7936963	0.58532977	29.26064516	29.26064516	29.26064516	29.184	29.159	29.13	29.231	29.147	29.269	28.876	28.846	28.994	29.215	29.387	29.188	29.039	29.026	29.682	29.605	29.552	29.381	29.412	29.392	29.617	29.708	29.44	29.609	29.731	30.025	30.607	30.372	30.083	30.188	29.252	29.096	29.053
129.7575045	32.66472225	1	2010	8	22	0	2	0.062051883	0.327040476	0.0432186	27.56878593	27.61499958	0.472594433	28.71977419	28.71977419	28.71977419	29.087	29.159	29.068	29.016	28.704	28.307	27.913	27.855	27.724	27.537	27.362	27.441	29.174	29.422	29.523	29.512	28.737	28.74	28.83	28.628	27.828	27.613	26.846	26.704	26.594	26.644	26.602	27.001	27.95	27.837	26.949	26.559	26.096
127.8438234	26.50402871	4	2010	8	22	1	5	0.028122852	0.353720506	0.044463445	28.55301235	28.81671	0.664336843	29.28403226	29.28403226	29.28403226	29.131	29.265	29.486	29.528	29.383	29.192	29.172	29.551	29.637	29.57	29.538	29.235	28.809	28.723	29.141	29.09	29.005	29.407	29.656	29.645	29.731	29.619	29.362	29.434	29.419	29.347	30.159	30.038	29.54	29.61	29.139	28.62	28.016
124.7264528	24.64272648	4	2010	8	25	0	7	0.039586571	0.335430369	0.037534358	29.03559213	29.16779892	0.483672717	29.63006452	29.63006452	29.63006452	29.626	29.399	29.307	29.379	29.466	29.734	30.038	30.165	30.248	30.104	30.148	30.191	29.458	29.491	29.692	30.024	29.208	29.211	29.119	29.29	29.753	29.702	29.375	29.401	29.541	29.562	29.51	29.528	29.192	29.261	29.365	29.542	29.384
127.710228	26.44198779	4	2010	8	29	0	5	0.03729476	0.348453441	0.066499612	28.54889095	28.8257589	0.671077725	29.29532258	29.29532258	29.29532258	28.592	28.773	29.147	29.705	29.604	29.384	29.154	29.326	29.25	29.175	29.37	29.381	29.19	29.248	29.475	29.658	29.7	29.559	28.873	28.82	28.832	29.169	29.261	29.227	29.269	29.621	29.829	29.701	29.849	29.075	29.33	29.385	29.544
139.402696	34.787541	1	2010	9	1	0	3	0.083827902	0.242397674	0.054458476	25.76924086	25.78187318	0.594049399	26.23966667	26.23966667	26.23966667	26.961	26.639	26.619	26.651	26.523	26.65	26.796	26.492	26.835	26.816	26.898	26.698	26.952	26.814	26.7	26.536	26.362	26.52	26.205	25.404	25.373	25.715	25.669	26.691	27.437	27.309	27.214	27.104	26.714	26.493	26.44	26.339	26.225
132.7321172	32.77792072	1	2010	9	10	3	2	0.049995315	0.278436163	0.311393297	27.6033422	27.64044155	0.535437657	28.20563308	18.3697118	18.3697118	28.35633605	28.40960985	28.5003606	28.71751883	28.99619763	29.00539039	28.98046677	28.77850081	28.60803732	28.68562509	28.80003103	28.72086317	28.4765378	28.4809977	29.00017074	29.21679563	29.04105839	29.01848901	29.03372972	28.85542096	28.61520439	28.42623267	28.51179632	28.99876777	29.01999949	28.81199762	28.41423414	28.58225348	28.54085902	28.76334289	28.72925251	28.15058146	27.90826406
133.7535775	33.52124522	1	2010	9	11	2	3	0.058339068	0.271460429	0.020038847	27.59426809	27.62593133	0.525412575	28.58776667	28.58776667	28.58776667	29.227	29.222	29.198	29.162	29.242	29.704	29.665	29.622	29.153	29.045	28.84	28.874	28.808	28.776	28.827	29.053	29.419	29.129	28.72	28.806	29.156	29.142	29.25	29.419	29.532	29.43	29.242	28.702	28.143	28.213	28.43	28.803	28.523
132.6266098	32.77356369	1	2010	9	20	2	10	0.053968383	0.284704129	0.275613668	27.53533193	27.5743689	0.532099301	28.0962	28.0962	28.0962	28.026	27.891	28.333	28.179	27.889	28.019	28.278	28.317	28.514	28.47	28.308	28.564	28.529	28.628	28.862	28.957	28.884	28.665	28.574	28.544	28.68	28.491	28.261	28.302	29.062	29.25	29.122	29.104	29.016	28.745	28.524	28.428	28.437
128.0220723	26.71368203	1	2010	9	23	0	3	0.033588026	0.314110911	0.046426625	28.4953102	28.74987976	0.670349968	28.7067	28.7067	28.7067	28.738	29.188	29.121	28.838	28.74	28.591	29.04	29.392	29.604	29.355	29.066	29.086	28.761	28.398	29.001	29.118	28.872	29.071	28.896	28.698	28.722	28.718	28.743	28.795	28.725	28.77	28.783	29.03	29.156	29.187	29.368	29.128	29.277
128.0220401	26.71290575	1	2010	9	23	0	1	0.03349468	0.314110911	0.046426625	28.4953102	28.74987976	0.670349968	28.7067	28.7067	28.7067	28.738	29.188	29.121	28.838	28.74	28.591	29.04	29.392	29.604	29.355	29.066	29.086	28.761	28.398	29.001	29.118	28.872	29.071	28.896	28.698	28.722	28.718	28.743	28.795	28.725	28.77	28.783	29.03	29.156	29.187	29.368	29.128	29.277
128.0223727	26.69437885	1	2010	9	23	0	1	0.031279199	0.29846399	0.04554318	28.5230269	28.78055689	0.668424591	28.68683333	28.68683333	28.68683333	28.717	29.182	29.132	28.759	28.657	28.547	29.029	29.386	29.597	29.365	29.097	29.129	28.817	28.381	28.933	28.981	28.691	29.038	28.893	28.692	28.663	28.664	28.692	28.8	28.669	28.679	28.769	29.024	29.154	29.219	29.402	29.134	29.347
127.6564336	26.10976254	1	2010	9	25	0	2	0.028654536	0.326627913	0.064340767	28.5720018	28.74742204	0.592944601	28.62836667	28.62836667	28.62836667	28.656	28.434	28.395	28.82	28.716	28.567	28.411	28.25	29.095	29.413	29.301	29.019	28.919	28.517	28.231	28.205	28.028	28.15	28.515	28.617	28.908	29.199	29.151	29.146	29.088	28.697	28.78	28.865	28.924	29.066	29.754	29.613	29.32
127.653451	26.10989741	1	2010	9	25	0	2	0.028745201	0.324708626	0.064340767	28.56648619	28.7424632	0.594515044	28.61726667	28.61726667	28.61726667	28.644	28.424	28.382	28.798	28.676	28.535	28.404	28.23	29.078	29.39	29.282	28.995	28.906	28.488	28.198	28.2	28.028	28.165	28.523	28.613	28.908	29.198	29.162	29.162	29.086	28.674	28.77	28.891	28.934	29.058	29.73	29.596	29.296
132.7091467	32.79752019	1	2010	9	26	3	4	0.052093572	0.268322285	0.310140917	27.5748651	27.61061435	0.531224405	28.17478147	18.21528	18.21528	27.4657366	27.54582274	27.48915431	27.50690575	27.7867651	28.0747761	28.07284376	28.21855141	28.38539887	28.29059154	27.99117619	28.125964	28.39582625	28.39031066	28.61323695	28.66907932	28.38490083	28.46190731	28.59055771	28.71980836	28.95653831	28.99070552	28.94283291	28.78956366	28.71186964	28.67825899	28.75758288	28.62904225	28.43710764	28.4640139	29.05622152	29.26291482	29.06427066
132.8727722	32.76576922	2	2010	10	5	2	8	0.053328245	0.169183743	0.321529466	27.6023114	27.64745119	0.558887852	26.13465293	18.26575127	18.26575127	26.32685487	26.41989201	26.45439165	26.72555866	27.0162383	27.40141982	27.51637166	27.45154754	27.51533089	27.56520462	27.65379862	27.56403075	27.56191299	27.79056653	28.10287089	28.2230412	28.24873579	28.50367978	28.48940367	28.22546137	28.39660996	28.60188685	28.80855781	28.70817443	28.57830687	28.48630969	28.80669074	28.8463292	28.88708637	29.14275087	29.04527116	29.00266691	28.71464287
135.3314781	33.69006708	4	2010	10	8	2	4	0.054980416	0.17073513	0.046441821	27.26195388	27.27393878	0.531608373	25.7266129	25.7266129	25.7266129	26.426	26.054	25.92	25.837	25.572	25.963	27.056	27.128	26.804	26.757	26.639	26.649	26.697	26.983	27.859	27.803	27.929	27.874	27.665	27.471	27.535	27.553	27.484	28.19	29.095	29.132	28.97	28.522	28.706	29.074	28.967	28.856	29.076
132.4208736	33.11103149	1	2010	11	16	0	8	0.110213127	0.114451726	0.011829114	27.08362755	27.09300423	0.280839525	21.00666667	21.00666667	21.00666667	20.986	20.749	21.474	21.555	21.164	21.006	21.12	21.372	21.74	21.965	21.877	21.869	21.998	22.359	22.534	22.629	22.658	23.049	24.18	24.72	24.443	24.492	24.799	25.405	25.625	26.023	26.619	25.761	25.71	25.676	25.033	24.021	24.092
130.1786703	32.01464431	4	2010	11	30	0	3	0.074163872	0.120982501	0.02932452	27.56377419	27.60474345	0.513502226	21.73944359	15.78777254	15.78777254	20.46023725	20.49877661	20.45077904	20.54020772	20.76935116	20.92106712	20.96568952	21.32657558	21.50375045	21.92869462	21.95338531	21.47192181	21.35889482	21.38583755	21.59171745	21.51454907	21.57715274	21.78602843	22.24307993	21.71382791	21.84391687	22.49498617	22.58932719	22.51307373	22.34624712	22.45987402	23.02273204	23.16593114	23.03147476	22.75422043	22.83172475	22.95468711	23.1656889
133.3415151	33.39653278	4	2010	12	25	0	3	0.081965425	0.078240836	0.027428494	27.51688847	27.56430159	0.52815111	19.76414348	15.92169323	15.92169323	18.81890004	18.73738111	19.16890778	19.25977672	19.07037783	19.41854575	19.14199348	19.23919893	19.52904879	19.79229125	19.86268165	19.98923996	20.2530726	20.14966253	20.15673777	20.44970516	20.42890293	20.53611539	20.80128511	21.07600588	21.10109144	21.3609762	21.2343554	21.18325963	21.36546521	21.69390222	21.61499643	21.61004332	21.78772219	22.03535498	22.09515863	21.91351542	21.95433451
127.707814	26.08842131	1	2010	2	27	2	2	0.026628156	0.153426667	0.093352411	28.62174081	28.7936963	0.58532977	20.48175	20.48175	20.48175	20.672	20.666	20.558	20.564	20.398	20.082	20.044	20.115	20.284	20.298	20.036	20.039	20.056	20.319	21.222	20.8	20.249	20.53	20.723	20.751	20.768	20.839	20.713	20.735	20.408	20.346	20.445	20.715	20.966	21.497	20.07	19.793	20.256
127.7103353	26.08802624	1	2011	2	27	0	2	0.026539598	0.153426667	0.093352411	28.62174081	28.7936963	0.58532977	20.48175	20.48175	20.48175	20.672	20.666	20.558	20.564	20.398	20.082	20.044	20.115	20.284	20.298	20.036	20.039	20.056	20.319	21.222	20.8	20.249	20.53	20.723	20.751	20.768	20.839	20.713	20.735	20.408	20.346	20.445	20.715	20.966	21.497	20.07	19.793	20.256
124.079483	24.454318	3	2010	3	18	2	6	0.043336712	0.186316	0.012254106	29.23316352	29.40745287	0.521849055	22.29283871	22.29283871	22.29283871	21.865	21.522	21.553	22.27	22.331	22.298	22.208	22.231	22.411	22.275	22.841	22.725	22.749	22.81	22.812	22.948	23.706	23.699	23.604	23.362	23.345	23.326	22.873	22.419	22.866	22.896	23.004	23.029	23.398	23.43	23.376	23.299	23.282
124.21134	24.343695	3	2011	3	22	0	8	0.037611851	0.194696	0.07549867	29.17170066	29.32508092	0.503821502	22.271	22.271	22.271	22.27	22.338	22.224	21.898	21.908	21.721	21.857	22.303	22.432	22.371	22.276	22.219	22.343	22.256	22.79	22.71	22.682	22.681	22.68	22.823	23.551	23.397	23.38	23.277	23.239	23.228	22.652	22.449	22.54	22.482	22.665	22.808	22.958
124.1955556	24.33777778	3	2011	3	22	0	6	0.044290676	0.19504	0.07549867	29.17833872	29.33320829	0.504757508	22.27096774	22.27096774	22.27096774	22.26	22.337	22.237	21.9	21.896	21.71	21.843	22.293	22.431	22.372	22.266	22.219	22.346	22.257	22.785	22.704	22.677	22.678	22.675	22.815	23.558	23.416	23.391	23.276	23.23	23.224	22.642	22.408	22.532	22.48	22.672	22.817	22.979
124.2863889	24.48611111	3	2010	3	22	2	5	0.032469184	0.177557333	0.047282857	29.15134921	29.30007459	0.498912112	22.29377419	22.29377419	22.29377419	22.118	22.249	22.175	21.955	21.924	21.83	21.841	22.393	22.393	22.344	22.305	22.241	22.354	22.234	22.925	22.814	22.663	22.639	22.751	22.975	23.605	23.481	23.447	23.335	23.194	23.097	22.718	22.54	22.737	22.584	22.848	22.915	23.202
123.985949	24.235372	3	2010	3	30	1	8	0.113811567	0.188284	0.01800222	29.19650446	29.35757761	0.508359433	22.30435484	22.30435484	22.30435484	21.949	21.914	22.076	22.061	21.82	22.102	22.011	22.377	22.29	22.493	22.519	22.361	21.814	21.574	21.937	22.201	22.396	22.34	22.236	22.254	22.387	22.323	22.495	22.377	22.345	22.433	22.526	22.702	23.714	23.627	23.392	23.227	23.173
128.4010148	27.03605902	1	2011	4	2	0	3	0.029596545	0.2961784	0.110802662	28.53607439	28.75593219	0.615950281	21.06253333	21.06253333	21.06253333	21.361	20.694	19.795	20.385	20.451	20.414	20.396	19.809	19.201	19.147	20.639	20.919	20.991	20.566	20.357	20.295	20.295	19.896	19.95	20.01	19.932	19.946	19.415	19.259	19.299	19.389	19.25	18.827	18.366	18.522	19.327	20.982	21.389
129.744823	33.45597102	2	2011	4	14	0	4	0.101053374	0.232877867	0.011335907	26.94767982	26.96519281	0.505941392	14.51003333	14.51003333	14.51003333	14.672	14.658	14.658	14.604	14.43	14.389	14.54	13.635	13.401	13.358	13.366	13.319	13.814	13.711	13.601	13.5	13.291	13.225	13.126	13.185	13.228	13.363	13.818	13.967	14.417	13.823	13.672	13.353	13.238	13.343	13.751	13.355	13.355
127.6922035	26.25947491	1	2010	4	18	2	0.6	0.037183748	0.281174933	0.030830655	28.49981891	28.73571556	0.634499193	21.1486	21.1486	21.1486	21.741	21.433	21.068	20.872	20.791	21.213	21.401	21.143	21.073	21.055	20.585	20.463	20.537	20.521	20.572	20.504	20.514	20.291	20.322	20.38	20.433	20.525	20.51	20.683	20.256	20.288	20.748	21.16	21.202	20.908	20.67	20.786	20.743
127.6918602	26.26486289	1	2011	4	18	0	2	0.037433242	0.281174933	0.030830655	28.49981891	28.73571556	0.634499193	21.1486	21.1486	21.1486	21.741	21.433	21.068	20.872	20.791	21.213	21.401	21.143	21.073	21.055	20.585	20.463	20.537	20.521	20.572	20.504	20.514	20.291	20.322	20.38	20.433	20.525	20.51	20.683	20.256	20.288	20.748	21.16	21.202	20.908	20.67	20.786	20.743
127.6909161	26.256242	1	2010	4	18	1	0.5	0.036814929	0.281174933	0.030830655	28.49981891	28.73571556	0.634499193	21.1486	21.1486	21.1486	21.741	21.433	21.068	20.872	20.791	21.213	21.401	21.143	21.073	21.055	20.585	20.463	20.537	20.521	20.572	20.504	20.514	20.291	20.322	20.38	20.433	20.525	20.51	20.683	20.256	20.288	20.748	21.16	21.202	20.908	20.67	20.786	20.743
124.0794444	24.44833333	3	2011	4	20	0	6	0.043648743	0.2872232	0.012254106	29.23316352	29.40745287	0.521849055	23.1584	23.1584	23.1584	23.207	23.325	23.724	24.251	24.363	24.096	23.507	21.751	21.825	22.157	22.366	22.362	21.796	21.805	21.555	21.611	21.695	21.736	21.779	21.763	21.786	21.815	21.82	21.757	21.933	21.798	22.098	22.016	22.27	22.289	22.303	22.059	21.88
127.8600883	26.30834242	1	2010	4	21	2	0.1	0.056434803	0.2900168	0.012892949	28.92488137	29.06854062	0.589581062	21.23773333	21.23773333	21.23773333	21.801	21.731	21.6	21.788	21.741	21.182	21.167	21.198	21.514	21.513	21.409	21.112	21.17	20.781	20.699	20.588	20.448	20.48	20.458	20.483	20.353	20.265	20.003	19.94	20.194	20.337	20.117	19.676	19.713	20.46	20.953	21.036	20.608
127.7442169	26.3268836	4	2010	5	1	2	2	0.039870614	0.290363093	0.028142931	28.58937849	28.82751483	0.644882891	24.07470968	24.07470968	24.07470968	22.323	21.572	20.856	20.658	21.689	21.87	21.783	21.904	21.889	21.64	21.602	21.629	21.47	21.636	21.371	21.036	20.826	20.778	21.225	21.348	21.254	21.167	21.064	20.679	20.609	20.44	20.355	20.435	20.362	20.386	20.296	20.315	20.324
127.7073956	26.08700485	4	2010	5	3	2	3	0.026702065	0.281439413	0.093352411	28.62174081	28.7936963	0.58532977	24.35712903	24.35712903	24.35712903	22.35	22.607	22.387	21.92	21.208	20.993	21.046	22.199	22.078	22.256	22.395	22.516	21.995	22.032	21.942	22.057	21.945	21.786	21.677	21.564	21.682	21.64	21.282	20.956	21.184	21.028	21.067	21.051	20.971	21.048	20.99	21.001	20.952
132.6616716	32.856509	1	2011	6	12	0	4	0.057619358	0.279723456	0.155930198	27.53308832	27.5583138	0.505830893	23.04846667	23.04846667	23.04846667	22.004	22.511	23.267	23.157	23.083	21.034	20.995	21.56	21.843	21.808	22.059	22.354	22.125	22.126	22.355	22.575	22.993	22.043	22.401	22.906	22.785	22.622	22.732	21.745	20.812	20.575	20.567	20.423	20.22	20.867	21.253	21.471	21.624
131.9653058	32.80286803	2	2010	6	13	2	2	0.076314249	0.262482368	0.008211417	27.20788558	27.21676438	0.425435448	22.26731089	26.08770433	26.08770433	22.27100268	22.45959355	22.66085151	22.77054053	22.57347933	22.52427193	20.78860426	20.72017574	20.52517065	20.21133841	19.89830694	21.25815923	21.97032808	21.90177786	21.94858511	21.98252837	22.20431866	22.34003856	21.5989185	21.95048095	22.23912323	22.43152881	22.34054256	22.04972285	21.1967568	19.91754543	19.7807288	19.90382361	20.03527647	20.00977355	20.079804	20.02890368	19.90557398
127.8814495	26.67995205	3	2011	6	18	0	2	0.038801522	0.368230069	0.038173527	28.38672302	28.7007259	0.703203938	26.4485	26.4485	26.4485	27.678	27.678	27.723	26.808	26.659	26.675	26.674	26.691	26.646	25.903	25.761	25.219	24.997	24.954	24.634	24.303	24.123	24.081	24.091	24.005	24.163	24.242	23.881	23.819	24.125	23.858	23.707	23.647	23.646	23.704	23.725	25.17	24.783
129.719004	32.82319681	4	2011	6	30	0	4	0.068938201	0.262085557	0.00810489	27.5294834	27.5676479	0.483003521	21.2383	21.2383	21.2383	23.975	23.76	23.561	22.974	23.222	23.332	22.149	21.648	20.859	20.783	20.873	19.976	20.409	20.909	21.13	20.706	20.529	20.536	20.47	20.885	21.27	21.208	21.196	21.06	21.221	20.987	19.503	19.248	19.339	19.431	19.261	19.378	19.214
138.7450933	34.81066743	1	2011	7	30	0	15	0.063302919	0.335572708	0.016570675	26.01275237	26.04376659	0.581723949	25.11154839	25.11154839	25.11154839	24.585	24.382	24.401	24.986	25.319	25.146	25.116	24.902	24.715	24.854	25.117	25.243	25.521	26.362	26.709	26.693	26.442	26.43	26.01	25.865	25.698	25.347	25.292	23.785	22.832	22.694	24.432	24.48	24.87	25.369	25.121	24.503	24.287
124.2285061	24.49626764	2	2011	8	13	0	2	0.034305126	0.380338353	0.033175171	29.16174964	29.34539705	0.536465112	29.67777419	29.67777419	29.67777419	29.82	29.535	28.867	28.822	28.835	29.227	29.403	29.603	29.567	29.613	29.909	29.933	29.598	29.607	29.503	29.237	29.239	29.351	29.243	29.519	29.753	29.781	29.749	29.546	29.278	28.966	28.888	28.803	28.691	28.752	28.844	28.509	28.121
132.4850106	33.04368665	1	2011	8	17	0	5	0.15131002	0.332293026	0.012846858	27.19231093	27.19991331	0.350792131	27.30991553	25.680904	25.680904	27.43583093	27.44131976	27.48717794	27.52723717	27.48176116	27.3192509	27.43260699	27.54892697	27.4314869	27.37731793	27.43203121	27.26034863	27.19841695	27.14579848	27.20259978	27.06685353	27.26717554	26.67769281	26.38284287	26.27248001	26.36190725	26.53619655	26.1556949	25.81660311	25.43007621	25.5003975	25.49462662	25.59846921	25.68027253	25.93799022	26.58267687	26.91128592	27.24226752
132.6247323	32.77341033	1	2011	8	18	0	7	0.053743946	0.342922101	0.168895591	27.53045981	27.56911195	0.52947213	27.80254839	27.80254839	27.80254839	27.914	27.579	27.514	28.033	28.266	28.227	28.141	28.061	27.973	27.673	27.555	27.591	27.407	27.273	27.398	27.728	27.716	27.478	27.491	27.295	27.134	27.099	27.105	26.837	26.608	26.49	26.511	26.284	26.019	26.047	26.028	26.964	26.992
132.4856758	33.04213076	1	2011	8	18	0	3	0.152043636	0.332293026	0.012846858	27.19297059	27.20056377	0.35117224	27.31052218	25.68244172	25.68244172	27.50995048	27.43619892	27.44181084	27.48780349	27.52794529	27.48248449	27.31992526	27.4332133	27.54926278	27.43155236	27.37757154	27.43214959	27.26100772	27.1990069	27.14605015	27.20279207	27.06671937	27.26757821	26.68014243	26.38467151	26.27384577	26.36269474	26.53735229	26.15662071	25.81767472	25.43125966	25.50124812	25.49605493	25.59949736	25.68052719	25.93786676	26.58339273	26.91272972
138.755007	34.838463	1	2012	3	4	0	15	0.065647464	0.153036	0.006521572	26.00180302	26.03031383	0.582860663	16.15106452	16.15106452	16.15106452	16.429	16.472	16.604	16.593	16.63	16.373	16.291	16.299	16.146	14.885	14.713	15.634	15.528	15.541	16.14	16.422	16.433	16.209	15.892	15.78	15.688	15.62	15.602	15.643	15.544	15.93	16.102	15.786	15.545	15.533	15.887	15.939	16.298
138.7653923	34.82606384	1	2012	3	4	0	15	0.06554378	0.153078667	0.00961433	26.00545907	26.03484974	0.582484538	16.15948989	24.28200042	24.28200042	16.45441159	16.51581666	16.65836197	16.63942153	16.67890293	16.39134667	16.30651073	16.32098545	16.1742062	14.92397758	14.75407907	15.62199835	15.50933758	15.5312266	16.12778509	16.40903623	16.45474661	16.22858132	15.91963129	15.78759988	15.69639344	15.64222938	15.62711419	15.65452247	15.57144274	15.9840491	16.13531708	15.82062997	15.57059122	15.55452442	15.91569009	15.97083311	16.32209352
138.7584078	34.83261612	1	2012	3	4	0	17	0.065446821	0.153670667	0.00961433	26.00266747	26.03195861	0.582382758	16.15851613	16.15851613	16.15851613	16.454	16.514	16.656	16.638	16.677	16.389	16.304	16.319	16.172	14.922	14.751	15.624	15.51	15.531	16.128	16.411	16.452	16.227	15.918	15.786	15.695	15.638	15.623	15.652	15.57	15.978	16.13	15.816	15.565	15.55	15.909	15.964	16.317
133.7537169	33.52106633	1	2011	5	12	2	2	0.058323895	0.278571787	0.020038847	27.59426809	27.62593133	0.525412575	20.70958065	20.70958065	20.70958065	20.231	20.129	20.232	20.603	19.981	19.588	19.552	19.506	19.405	19.459	19.526	20.052	19.603	19.129	19.215	19.242	19.078	18.629	18.49	18.042	17.916	17.835	17.914	17.913	16.836	16.495	16.569	17.559	17.853	17.785	17.462	18.498	17.382
132.4060249	33.06214388	1	2012	8	20	0	7	0.18890971	0.31610802	0.01748844	27.14768336	27.15565539	0.297304695	27.31733594	25.43540987	25.43540987	27.44006116	27.89922984	27.52954593	27.33573117	27.19554751	26.92415722	26.92871188	27.33394123	27.64086539	27.65538045	27.83114817	28.36921818	27.34972142	26.97220958	26.81400973	26.46466786	26.55816377	26.5839206	26.38711362	26.85056646	27.14652888	27.21460573	27.22354671	27.59614155	27.94301351	28.27772025	28.02393387	27.60211974	26.54326874	25.94048654	25.47837116	25.16740316	25.07790089
125.2655339	24.90472268	4	2013	7	26	0	0.5	0.047696088	0.409091008	0.054009082	29.02295104	29.21071011	0.543134407	28.96954839	28.96954839	28.96954839	29.2	28.44	28.175	28.395	28.498	28.361	28.373	28.473	27.77	27.594	27.886	28.155	27.693	27.37	28.638	29.808	29.867	29.575	29.395	29.767	29.839	29.853	29.887	30.052	30.092	29.895	29.114	28.659	28.373	28.442	28.549	28.74	28.568
127.683717	26.25762754	1	2013	7	30	1	2	0.036236321	0.418145451	0.042070452	28.48333337	28.72635679	0.638835843	28.97209677	28.97209677	28.97209677	29.226	28.918	28.955	28.918	28.787	28.598	28.639	28.854	29.079	29.022	28.873	28.974	28.621	28.692	28.759	28.567	28.446	28.432	28.793	28.989	29.233	29.267	29.082	29.364	29.38	29.171	28.849	29.188	29.23	29.239	29.208	28.7	27.934
127.6823866	26.25822409	1	2013	7	30	2	1	0.036220099	0.418145451	0.042070452	28.48333337	28.72635679	0.638835843	28.97209677	28.97209677	28.97209677	29.226	28.918	28.955	28.918	28.787	28.598	28.639	28.854	29.079	29.022	28.873	28.974	28.621	28.692	28.759	28.567	28.446	28.432	28.793	28.989	29.233	29.267	29.082	29.364	29.38	29.171	28.849	29.188	29.23	29.239	29.208	28.7	27.934
127.682054	26.25842615	1	2013	7	30	2	1	0.036220029	0.418145451	0.042070452	28.48333337	28.72635679	0.638835843	28.97209677	28.97209677	28.97209677	29.226	28.918	28.955	28.918	28.787	28.598	28.639	28.854	29.079	29.022	28.873	28.974	28.621	28.692	28.759	28.567	28.446	28.432	28.793	28.989	29.233	29.267	29.082	29.364	29.38	29.171	28.849	29.188	29.23	29.239	29.208	28.7	27.934
127.74382	26.35146	4	2013	8	3	3	1	0.039509112	0.383686454	0.048194862	28.59025959	28.83454169	0.647563171	29.73570968	29.73570968	29.73570968	30.373	30.272	30.378	30.049	29.634	29.401	29.377	29.449	29.421	29.059	29.065	29.382	29.343	29.363	29.318	29.263	28.797	28.884	28.916	28.79	28.662	28.551	28.937	28.934	29.241	29.345	29.578	29.687	29.683	29.269	28.932	29.236	29.309
127.8544444	26.64575	4	2013	8	6	2	1	0.037081214	0.384109047	0.097471617	28.39681557	28.71243717	0.702266188	29.49380645	29.49380645	29.49380645	29.75	29.722	30.227	30.264	30.291	30.265	30.174	29.341	29.162	29.073	29.069	29.013	28.71	28.94	29.152	29.123	28.971	28.896	29.026	28.805	28.885	28.781	28.48	28.389	28.381	29.115	29.165	29.216	29.259	29.511	29.463	29.468	29.381
127.8589296	26.62939112	4	2013	8	7	2	3	0.036181502	0.385179953	0.097471617	28.41387915	28.73176767	0.702353794	29.49174194	29.49174194	29.49174194	29.867	29.721	29.665	30.238	30.284	30.303	30.251	30.18	29.479	29.188	29.085	29.09	29.064	28.756	28.967	29.163	29.09	28.943	28.928	28.999	28.833	28.908	28.691	28.404	28.355	28.381	29.102	29.129	29.175	29.299	29.561	29.545	29.525
127.8826618	26.67210042	4	2013	8	7	2	2	0.037591114	0.390160048	0.038173527	28.38774288	28.70475974	0.704273256	29.48809677	29.48809677	29.48809677	30.056	29.806	29.733	30.223	30.298	30.318	30.233	30.168	29.313	29.14	29.105	29.122	29.072	28.79	28.884	29.099	29.104	28.961	28.875	29.05	28.736	28.793	28.631	28.419	28.341	28.33	29.062	29.097	29.13	29.169	29.461	29.468	29.483
128.2110232	26.7793209	1	2013	8	7	2	0.2	0.031336157	0.390000507	0.063994752	28.43517409	28.6788516	0.65080984	29.53558065	29.53558065	29.53558065	30.592	29.818	29.619	30.268	30.284	30.047	29.987	29.89	29.375	29.093	29.228	29.357	29.351	28.693	28.702	29.032	28.865	28.727	28.867	28.984	28.54	28.344	28.065	27.943	27.892	27.919	28.48	28.984	28.966	28.885	29.169	28.977	28.818
125.394516	24.773467	4	2013	8	7	3	1	0.043365966	0.371628585	0.043947351	28.98084295	29.12361233	0.493346364	29.37245161	29.37245161	29.37245161	29.785	29.727	29.937	29.806	29.192	29.237	29.173	29.118	29.326	29.352	28.996	28.895	28.767	28.48	28.253	28.331	28.562	28.456	28.263	28.54	27.553	27.725	27.731	27.753	27.674	27.646	27.858	29.947	29.975	29.803	29.341	29.195	29.318
125.245627	24.937542	4	2013	8	8	3	1	0.049143651	0.38357166	0.037590329	28.96627406	29.15912568	0.55317236	29.44729032	29.44729032	29.44729032	30.23	30.108	29.885	30.051	29.571	29.395	29.481	29.265	29.363	29.502	29.523	29.261	29.297	29.173	28.516	28.197	28.518	28.637	28.431	28.403	28.478	27.811	27.48	27.682	27.881	27.559	27.395	28.631	29.523	29.586	29.56	29.498	29.931
127.8657532	26.63610446	4	2013	8	8	2	0	0.036296483	0.380527905	0.097471617	28.40300425	28.72410505	0.704645607	29.48819355	29.48819355	29.48819355	29.998	29.938	29.752	29.676	30.24	30.31	30.327	30.251	30.171	29.437	29.172	29.08	29.088	29.074	28.767	28.932	29.137	29.078	28.92	28.873	29	28.796	28.861	28.648	28.389	28.337	28.357	29.082	29.11	29.147	29.249	29.531	29.516
125.2838373	24.86141632	4	2013	8	11	3	5	0.048173243	0.379444811	0.097109045	29.05933977	29.23711073	0.528785854	29.50958065	29.50958065	29.50958065	30.423	30.495	30.534	30.339	30.216	29.95	30.318	29.975	29.516	29.537	29.407	29.307	29.319	29.518	29.256	29.313	29.103	28.393	28.239	28.267	28.354	28.286	28.284	28.462	27.695	27.7	28.073	28.198	27.738	27.437	28.458	29.941	29.976
124.183917	24.452599	1	2013	8	13	2	1	0.040362332	0.337933726	0.023171472	29.1866279	29.36044481	0.521361012	29.76519355	29.76519355	29.76519355	30.36	30.365	30.616	30.665	30.652	30.435	30.326	30.042	30.184	30.103	29.494	29.453	29.223	29.678	29.691	29.695	29.619	29.644	29.402	28.95	28.602	28.754	28.889	28.785	28.873	28.928	28.764	28.111	28.024	28.246	28.487	28.599	29.8
127.4027154	26.25672309	2	2013	8	14	2	4	0.03615495	0.401746916	0.012640017	28.55958195	28.8226417	0.634492521	29.40703226	29.40703226	29.40703226	29.868	30.048	30.316	30.407	29.976	30.011	30.101	30.048	29.82	29.678	29.912	29.917	29.782	29.702	29.711	28.93	28.695	28.626	28.886	28.776	29.274	29.45	29.439	29.253	29.161	29.122	29.139	28.718	28.46	28.422	28.517	28.604	28.533
127.7124301	26.44178125	2	2013	8	14	2	3	0.037340122	0.382048437	0.066499612	28.54889095	28.8257589	0.671077725	29.65870968	29.65870968	29.65870968	29.813	30.086	30.457	30.839	30.851	30.878	30.743	30.181	30.096	30	30.322	30.312	30.224	30.307	30.044	29.519	29.372	29.492	29.568	29.511	29.158	29.291	29.734	29.748	29.65	29.404	29.39	28.924	28.951	28.875	28.649	28.572	28.571
127.7448224	26.32708434	2	2013	8	14	2	1	0.039927341	0.378552357	0.028142931	28.58937849	28.82751483	0.644882891	29.75209677	29.75209677	29.75209677	30.047	30.281	30.485	30.77	30.701	30.706	30.498	30.181	30.179	29.947	30.441	30.407	30.228	30.392	30.112	29.588	29.284	29.291	29.369	29.344	28.941	28.966	29.343	29.346	29.376	29.298	29.241	28.778	28.875	28.898	28.789	28.65	28.539
127.7442947	26.32690764	2	2013	8	14	3	4	0.039877978	0.378552357	0.028142931	28.58937849	28.82751483	0.644882891	29.75209677	29.75209677	29.75209677	30.047	30.281	30.485	30.77	30.701	30.706	30.498	30.181	30.179	29.947	30.441	30.407	30.228	30.392	30.112	29.588	29.284	29.291	29.369	29.344	28.941	28.966	29.343	29.346	29.376	29.298	29.241	28.778	28.875	28.898	28.789	28.65	28.539
127.8852475	26.63113663	1	2013	8	15	2	3	0.035835505	0.372509727	0.041355719	28.4180563	28.74379447	0.704935329	29.49680645	29.49680645	29.49680645	30.193	30.273	30.161	30.194	30.024	29.989	30.046	30.113	30.065	29.776	29.628	30.261	30.388	30.386	30.256	30.154	29.476	29.181	29.089	29.118	29.148	28.818	28.922	29.124	29.048	28.901	28.888	28.983	28.776	28.825	28.529	28.325	28.316
127.7423152	26.3323848	4	2013	8	15	3	1	0.039639901	0.378552357	0.028142931	28.58937849	28.82751483	0.644882891	29.75209677	29.75209677	29.75209677	30.026	30.047	30.281	30.485	30.77	30.701	30.706	30.498	30.181	30.179	29.947	30.441	30.407	30.228	30.392	30.112	29.588	29.284	29.291	29.369	29.344	28.941	28.966	29.343	29.346	29.376	29.298	29.241	28.778	28.875	28.898	28.789	28.65
127.7214289	26.28695099	2	2013	8	15	3	3	0.040681191	0.382448029	0.030830655	28.55119007	28.78272853	0.638264754	29.69587097	29.69587097	29.69587097	30	30.004	30.237	30.443	30.767	30.881	30.778	30.456	30.105	30.015	29.857	30.314	30.087	29.936	30.184	30.093	29.366	29.069	29.119	29.153	29.092	28.77	28.834	29.137	29.297	29.376	29.16	29.136	28.707	28.808	28.826	28.724	28.591
125.2653462	24.9046497	4	2013	8	15	0	1	0.047649993	0.373498202	0.054009082	29.02295104	29.21071011	0.543134407	29.48858065	29.48858065	29.48858065	29.439	29.607	29.869	29.987	30.42	30.435	30.447	30.309	30.213	29.94	30.159	29.721	29.437	29.49	29.339	29.332	29.497	29.606	29.273	29.297	29.2	28.44	28.175	28.395	28.498	28.361	28.373	28.473	27.77	27.594	27.886	28.155	27.693
127.9305285	26.60315736	1	2013	8	15	2	5	0.03658949	0.390198965	0.07416339	28.45682146	28.78653635	0.700314656	29.55103226	29.55103226	29.55103226	30.177	30.208	30.112	30.251	30.215	30.344	30.418	30.466	30.438	29.869	29.495	30.232	30.61	30.525	30.256	30.016	29.466	29.194	29.227	29.354	29.34	28.889	28.911	29.12	29.031	28.897	28.871	28.942	28.727	28.728	28.401	28.298	28.322
124.1740626	24.45126174	2	2013	8	16	1	3	0.041967934	0.342987321	0.023171472	29.19560581	29.3701819	0.521649171	29.77083871	29.77083871	29.77083871	30.026	30.083	30.345	30.378	30.391	30.667	30.724	30.668	30.449	30.339	30.05	30.182	30.101	29.505	29.469	29.234	29.684	29.706	29.703	29.638	29.68	29.438	28.977	28.624	28.783	28.902	28.787	28.882	28.94	28.79	28.118	28.021	28.262
124.1757363	24.4496287	2	2013	8	16	2	1	0.041732746	0.337933726	0.023171472	29.1866279	29.36044481	0.521361012	29.76519355	29.76519355	29.76519355	30.05	30.089	30.345	30.36	30.365	30.616	30.665	30.652	30.435	30.326	30.042	30.184	30.103	29.494	29.453	29.223	29.678	29.691	29.695	29.619	29.644	29.402	28.95	28.602	28.754	28.889	28.785	28.873	28.928	28.764	28.111	28.024	28.246
127.3089266	26.22092432	1	2013	8	17	0	5	0.0335567	0.394402429	0.0617659	28.49117889	28.70834507	0.608974197	29.40793548	29.40793548	29.40793548	30.042	30.005	29.999	29.992	30.13	30.418	30.712	30.187	30.011	30.072	29.835	29.706	29.575	29.596	29.525	29.376	29.303	29.296	29.128	28.795	28.61	28.779	28.6	28.724	28.697	28.759	28.86	28.694	28.558	28.783	28.502	28.287	28.32
127.289207	26.22423521	1	2013	8	17	0	2	0.03239829	0.395544534	0.0617659	28.50907509	28.72663342	0.608286798	29.43641935	29.43641935	29.43641935	30.05	30.032	30.004	30.022	30.148	30.444	30.776	30.279	30.13	30.139	29.849	29.718	29.599	29.615	29.576	29.509	29.415	29.339	29.184	28.828	28.642	28.779	28.602	28.679	28.648	28.731	28.857	28.676	28.512	28.779	28.527	28.33	28.342
127.7372485	26.36203445	2	2013	8	18	3	4	0.037817498	0.391317038	0.048194862	28.59105634	28.83796413	0.648811715	29.72709677	29.72709677	29.72709677	29.64	30.077	30.056	30.031	30.017	30.26	30.491	30.748	30.631	30.701	30.524	30.117	30.099	29.967	30.378	30.362	30.279	30.364	30.024	29.653	29.454	29.414	29.489	29.455	29.102	29.105	29.412	29.37	29.389	29.327	29.272	28.809	28.89
127.2898293	26.22234878	1	2013	8	18	0	8	0.032657538	0.395544534	0.0617659	28.50907509	28.72663342	0.608286798	29.43641935	29.43641935	29.43641935	30.183	30.05	30.032	30.004	30.022	30.148	30.444	30.776	30.279	30.13	30.139	29.849	29.718	29.599	29.615	29.576	29.509	29.415	29.339	29.184	28.828	28.642	28.779	28.602	28.679	28.648	28.731	28.857	28.676	28.512	28.779	28.527	28.33
127.2897005	26.23530289	1	2013	8	18	0	2	0.031527921	0.394038646	0.0617659	28.56436936	28.79106714	0.610752506	29.44629032	29.44629032	29.44629032	30.107	29.919	29.932	29.912	29.988	30.127	30.426	30.79	30.228	30.063	30.143	29.848	29.754	29.64	29.753	29.793	29.695	29.496	29.379	29.117	28.811	28.685	28.849	28.677	28.859	28.87	28.917	29.01	28.849	28.698	28.903	28.571	28.375
127.9242039	26.52808696	4	2013	8	18	3	3	0.036325731	0.390298621	0.065330227	28.52736744	28.80439034	0.666518968	29.59748387	29.59748387	29.59748387	29.484	29.633	29.891	30.125	30.125	30.18	30.373	30.526	30.646	30.589	30.51	30.194	29.735	29.487	30.215	30.275	30.095	30.069	29.858	29.359	29.144	29.273	29.457	29.356	29.068	29.104	29.244	29.211	29.041	28.836	28.953	28.821	28.822
139.1368085	34.24009627	3	2013	8	19	1	6	0.073494891	0.332147137	0.201629499	26.36236	26.39718042	0.702518524	28.58348387	28.58348387	28.58348387	28.649	28.754	29.104	29.744	29.803	29.384	29.301	29.142	28.713	28.658	28.613	28.589	28.575	28.478	28.413	28.105	28.491	28.274	28.414	28.371	28.951	28.944	28.703	28.378	28.208	27.981	27.138	25.566	25.242	25.244	24.489	24.472	24.526
129.4036674	28.37203107	3	2013	8	19	1	2	0.0291528	0.381639323	0.020259715	28.17259228	28.50508517	0.715047614	29.50112903	29.50112903	29.50112903	29.298	29.347	29.339	29.632	29.762	29.803	29.802	29.72	29.64	29.651	29.689	29.941	30.095	30.135	30.112	29.984	29.947	30.011	29.572	29.31	28.988	29.095	29.168	29.312	29.452	29.12	28.717	28.774	28.961	28.845	28.711	28.796	28.724
127.2930479	26.21366699	1	2013	8	19	0	1	0.033891443	0.392714841	0.0617659	28.48681497	28.69945537	0.606780112	29.43725806	29.43725806	29.43725806	29.764	30.223	30.136	30.108	30.062	30.041	30.16	30.451	30.766	30.307	30.169	30.137	29.85	29.698	29.576	29.555	29.488	29.431	29.374	29.34	29.206	28.83	28.621	28.748	28.566	28.6	28.553	28.656	28.793	28.611	28.448	28.726	28.502
127.7438816	26.32709035	2	2013	8	20	3	4	0.039834582	0.378552357	0.028142931	28.58937849	28.82751483	0.644882891	29.75209677	29.75209677	29.75209677	29.206	29.33	29.662	30.152	30.076	30.026	30.047	30.281	30.485	30.77	30.701	30.706	30.498	30.181	30.179	29.947	30.441	30.407	30.228	30.392	30.112	29.588	29.284	29.291	29.369	29.344	28.941	28.966	29.343	29.346	29.376	29.298	29.241
127.7695128	26.44476017	4	2013	8	20	3	0.2	0.030755187	0.375329385	0.050623207	28.58091607	28.83452292	0.657486913	29.66193548	29.66193548	29.66193548	29.161	29.262	29.559	30.002	30.004	29.962	29.992	30.177	30.458	30.687	30.637	30.713	30.518	29.986	30.072	29.93	30.276	30.207	30.116	30.25	30.004	29.52	29.33	29.368	29.544	29.549	29.221	29.325	29.585	29.645	29.653	29.404	29.371
127.7416044	26.33264538	2	2013	8	21	3	2	0.039582271	0.378552357	0.028142931	28.58937849	28.82751483	0.644882891	29.75209677	29.75209677	29.75209677	28.935	29.206	29.33	29.662	30.152	30.076	30.026	30.047	30.281	30.485	30.77	30.701	30.706	30.498	30.181	30.179	29.947	30.441	30.407	30.228	30.392	30.112	29.588	29.284	29.291	29.369	29.344	28.941	28.966	29.343	29.346	29.376	29.298
127.777154	26.440547	2	2013	8	21	2	4	0.031114866	0.376150053	0.050623207	28.59473123	28.84205863	0.653340189	29.66519355	29.66519355	29.66519355	28.748	29.193	29.304	29.573	30.004	30.025	29.994	30.036	30.212	30.465	30.67	30.616	30.672	30.469	29.938	30.036	29.903	30.267	30.189	30.085	30.214	29.956	29.509	29.307	29.324	29.513	29.548	29.257	29.347	29.577	29.65	29.654	29.408
127.7416044	26.33264538	2	2013	8	21	3	2	0.039582271	0.378552357	0.028142931	28.58937849	28.82751483	0.644882891	29.75209677	29.75209677	29.75209677	28.935	29.206	29.33	29.662	30.152	30.076	30.026	30.047	30.281	30.485	30.77	30.701	30.706	30.498	30.181	30.179	29.947	30.441	30.407	30.228	30.392	30.112	29.588	29.284	29.291	29.369	29.344	28.941	28.966	29.343	29.346	29.376	29.298
127.7050996	26.27304059	1	2013	8	22	2	0.2	0.039782688	0.3702172	0.030830655	28.53970679	28.764842	0.630579116	29.63690323	29.63690323	29.63690323	28.86	28.969	29.308	29.479	29.75	30.198	30.097	30.023	30.007	30.23	30.416	30.654	30.758	30.637	30.335	29.971	29.828	29.774	30.159	29.873	29.796	30.045	29.975	29.23	28.987	29.022	29.024	28.939	28.715	28.788	29.035	29.221	29.241
127.7004433	26.27620569	1	2013	8	22	3	0.5	0.038942941	0.382881415	0.030830655	28.51957982	28.75953225	0.639687486	29.63619355	29.63619355	29.63619355	28.823	28.952	29.286	29.469	29.714	30.188	30.071	30.001	29.967	30.205	30.42	30.724	30.87	30.747	30.414	30.021	29.881	29.822	30.195	29.878	29.81	30.083	30.051	29.33	28.998	29.067	29.069	28.962	28.701	28.761	28.978	29.21	29.262
130.4889429	30.45794089	2	2013	8	22	3	6	0.034488725	0.337605263	0.124023551	28.58529364	28.62367806	0.443474498	29.63480645	29.63480645	29.63480645	29.621	29.681	29.432	29.794	30.057	30.188	30.297	30.322	30.089	30.059	29.897	29.298	29.044	29.156	29.133	29.108	29.237	29.361	30.217	30.225	30.055	29.419	29.381	29.62	29.442	28.96	28.769	28.974	29.065	29.267	29.653	29.653	29.557
127.8752321	26.70010114	1	2013	8	22	2	0.5	0.04010193	0.386373896	0.038173527	28.39236795	28.69873145	0.699886265	29.49496774	29.49496774	29.49496774	28.337	28.068	28.944	29.137	29.465	29.866	29.922	30.143	30.319	30.224	30.187	30.016	30.114	30.242	30.21	30.128	29.852	29.795	30.189	30.246	30.305	30.216	30.164	29.239	29.126	29.176	29.222	29.078	28.822	28.894	29.087	29.17	29.144
127.7101636	26.08729392	1	2013	8	23	2	0.5	0.026579924	0.389281262	0.093352411	28.62174081	28.7936963	0.58532977	29.4796129	29.4796129	29.4796129	28.919	28.855	28.899	29.491	29.623	30.111	30.226	30.17	30.232	30.307	30.425	30.507	30.336	29.929	29.81	29.702	29.666	29.385	29.271	29.337	29.328	29.706	29.784	29.516	29.375	28.75	28.386	28.428	28.301	28.425	28.662	28.831	29.061
127.8837749	26.70926866	1	2013	8	23	1	0.5	0.034748172	0.392744671	0.037825674	28.3980501	28.70063434	0.698247003	29.50051613	29.50051613	29.50051613	28.603	28.321	28.06	28.947	29.144	29.459	29.862	29.914	30.121	30.344	30.23	30.189	30.034	30.167	30.301	30.246	30.156	29.866	29.812	30.171	30.231	30.314	30.217	30.16	29.224	29.126	29.213	29.275	29.085	28.843	28.915	29.085	29.194
127.7071702	26.08868282	1	2013	8	24	2	3	0.026645119	0.389281262	0.093352411	28.62174081	28.7936963	0.58532977	29.4796129	29.4796129	29.4796129	29.057	28.919	28.855	28.899	29.491	29.623	30.111	30.226	30.17	30.232	30.307	30.425	30.507	30.336	29.929	29.81	29.702	29.666	29.385	29.271	29.337	29.328	29.706	29.784	29.516	29.375	28.75	28.386	28.428	28.301	28.425	28.662	28.831
127.8569824	26.65209022	1	2013	8	24	2	0.5	0.039858748	0.389004427	0.097471617	28.3945875	28.71257408	0.7035377	29.48906452	29.48906452	29.48906452	28.697	28.673	28.33	28.147	28.963	29.134	29.489	29.887	29.902	30.218	30.283	30.205	30.201	29.956	29.898	29.992	29.96	29.896	29.757	29.711	30.231	30.281	30.303	30.254	30.178	29.371	29.16	29.076	29.077	29.036	28.735	28.925	29.139
127.9598343	26.59144375	1	2013	8	24	2	1.5	0.037241346	0.384512205	0.044085649	28.47818229	28.79170381	0.686737131	29.56212903	29.56212903	29.56212903	28.695	28.658	28.54	28.239	28.891	28.964	29.44	29.658	29.894	30.192	30.188	30.128	30.307	30.326	30.583	30.615	30.531	30.417	29.866	29.483	30.059	30.528	30.403	30.158	29.818	29.406	29.156	29.303	29.535	29.421	28.929	28.904	29.138
127.9695788	26.55322946	1	2013	8	24	3	3	0.040225521	0.390413201	0.061399946	28.52808786	28.79879365	0.65620042	29.57348387	29.57348387	29.57348387	28.834	28.777	28.733	28.371	29.056	29.189	29.486	29.684	29.992	30.239	30.217	30.212	30.383	30.404	30.621	30.575	30.427	30.205	29.735	29.46	29.993	30.284	30.137	29.993	29.658	29.25	29.059	29.208	29.41	29.365	28.986	28.981	29.25
128.2030517	26.77511123	2	2013	8	25	3	2	0.032153051	0.387660404	0.063994752	28.43482748	28.68237776	0.654912025	29.53951613	29.53951613	29.53951613	28.34	28.53	28.504	28.234	28.01	28.668	29.059	29.382	29.316	29.835	29.948	30.016	30.091	30.68	30.513	30.603	30.737	30.741	30.609	29.827	29.628	30.307	30.318	30.067	30.013	29.926	29.401	29.115	29.268	29.408	29.378	28.697	28.701
125.4250288	24.76090021	4	2013	8	25	2	1	0.036022651	0.381625942	0.043947351	28.97473998	29.11369351	0.493533783	29.37316129	29.37316129	29.37316129	29.032	28.736	28.621	28.511	28.635	29.574	29.641	29.868	29.783	29.651	29.665	29.64	29.924	30.179	30.279	30.204	30.157	29.838	29.713	29.734	29.87	29.783	29.194	29.227	29.162	29.162	29.434	29.471	28.972	28.84	28.825	28.481	28.267
129.4537067	28.40246157	3	2013	8	28	3	2	0.028416611	0.374817575	0.004843249	28.17628603	28.50903358	0.714226106	29.48948387	29.48948387	29.48948387	29.39	29.418	29.394	29.054	29.034	28.962	28.744	28.861	29.057	29.164	29.202	29.237	29.601	29.686	29.722	29.747	29.662	29.57	29.63	29.678	29.967	30.19	30.22	30.12	29.92	29.917	30.037	29.6	29.311	29	29.08	29.231	29.517
135.3360057	33.6906027	1	2013	8	28	2	3	0.056049607	0.323428103	0.046441821	27.26411277	27.27603202	0.532617461	27.58519355	27.58519355	27.58519355	26.986	26.945	26.729	26.597	27.998	28.164	28.318	28.686	28.788	28.69	28.474	28.06	28.226	28.086	27.909	27.39	27.653	27.771	27.764	27.466	27.12	27.111	27.056	27.051	26.633	26.895	27.515	27.848	27.823	27.926	27.805	27.679	27.669
126.8536377	26.35535277	2	2013	8	30	2	10	0.037268819	0.398824249	0.005931419	28.86180136	29.10316127	0.625082106	29.82254839	29.82254839	29.82254839	28.741	29.038	29.012	29.038	29.029	28.676	28.524	28.597	28.518	28.766	29.855	30.422	30.885	30.977	30.901	30.843	30.21	30.175	30.732	30.884	30.874	30.907	30.365	29.783	29.831	30.351	30.162	29.988	29.796	30.008	30.057	29.55	29.375
124.2554677	24.35932415	4	2013	8	30	2	3	0.029191867	0.36044175	0.076027997	29.14090076	29.28760934	0.498006643	29.58725806	29.58725806	29.58725806	28.62	29.14	29.118	29.506	29.528	29.25	28.823	28.799	28.954	29.14	30.178	30.187	30.189	30.108	30.083	30.066	30.137	30.172	30.091	30.069	30.04	30.013	29.805	29.777	29.838	29.931	30	29.173	29.079	29.011	29.437	29.476	29.438
128.0800188	26.53787817	1	2013	9	1	2	1.5	0.034133534	0.319814618	0.090186787	28.57265181	28.76717242	0.594058984	28.48673333	28.48673333	28.48673333	28.878	28.305	28.29	28.951	28.95	28.649	28.581	28.592	28.799	28.751	28.716	28.354	29.257	29.409	29.564	29.934	30.236	30.408	30.654	30.484	30.503	30.227	30.16	30.069	29.904	29.52	29.453	29.509	29.526	29.492	29.639	29.432	29.033
127.8630924	26.30869943	3	2013	9	6	2	1	0.057226707	0.328511583	0.012892949	28.92488137	29.06854062	0.589581062	28.65816667	28.65816667	28.65816667	28.41	28.273	28.088	28.038	28.737	28.871	29.091	29.377	29.843	29.407	29.621	29.741	29.483	29.599	29.819	29.551	29.078	29.645	29.865	29.857	30.336	30.367	30.324	30.65	30.745	30.606	30.84	30.658	30.59	30.431	29.962	29.989	29.827
127.6632571	26.07900681	4	2013	9	7	1	7	0.028600398	0.328446379	0.126934056	28.60970129	28.784457	0.59123454	28.59946667	28.59946667	28.59946667	28.009	27.993	27.77	27.687	27.78	28.69	28.621	28.308	28.549	28.744	28.668	28.733	28.897	28.957	29.02	28.952	28.905	28.884	29.486	29.638	30.149	30.268	30.277	30.345	30.39	30.497	30.567	30.462	30.183	29.992	29.734	29.706	29.411
128.0192292	26.68046014	4	2013	9	8	1	3	0.030771195	0.328442814	0.04554318	28.53339497	28.79149838	0.666898833	28.2392	28.2392	28.2392	28.598	28.641	28.819	28.791	28.685	28.605	28.979	28.941	28.486	28.537	29.145	29.394	28.764	28.606	28.381	28.46	28.391	28.29	27.999	28.884	29.082	29.537	29.987	30.015	30.331	30.46	30.249	30.333	30.424	30.635	30.46	30.45	30.387
128.2879584	26.84743702	1	2013	9	8	2	1.5	0.025607575	0.32959823	0.109614675	28.45603292	28.67701731	0.630623203	28.21106667	28.21106667	28.21106667	28.732	28.693	28.6	28.61	28.507	28.574	29.219	29.184	28.777	28.877	29.335	29.314	29.078	28.885	28.499	28.672	28.582	28.261	28.211	28.896	29.189	29.388	29.644	29.833	30.015	30.027	30.105	30.533	30.374	30.506	30.59	30.485	30.258
127.8496921	26.50521446	4	2013	9	9	2	3	0.02768987	0.326758954	0.044463445	28.54051902	28.80952815	0.667687725	28.17136667	28.17136667	28.17136667	28.47	28.623	28.661	28.717	28.585	28.441	28.413	28.572	28.492	28.581	29.072	29.222	28.895	28.861	29.116	28.802	28.898	28.878	28.846	28.535	29.133	29.256	29.53	29.809	29.824	30.009	30.082	30.17	30.378	30.541	30.625	30.577	30.39
128.8875461	27.86922194	4	2013	9	11	3	2	0.029313269	0.334356407	0.029019242	28.22844971	28.49772128	0.656555247	28.62756667	28.62756667	28.62756667	29.299	29.194	29.043	28.878	28.901	28.874	28.788	28.669	28.914	29.225	29.147	28.637	28.675	29.008	29.005	29.05	29.199	29.151	29.059	28.934	28.695	28.818	29.13	29.409	29.438	29.657	29.697	29.745	29.769	29.817	29.811	29.83	30.033
128.1313938	26.5544051	1	2013	9	16	2	1	0.030981444	0.324285701	0.057689931	28.55184877	28.7403096	0.588711925	28.56873333	28.56873333	28.56873333	28.598	28.623	28.816	28.918	28.925	29.143	28.982	28.608	28.53	28.686	28.783	28.761	28.682	28.78	28.94	28.888	28.278	28.27	28.917	28.784	28.493	28.348	28.447	28.737	28.709	28.662	28.297	29.298	29.455	29.563	29.903	30.224	30.399
124.2053962	24.45832568	3	2013	9	17	1	0.3	0.036919383	0.327347652	0.043143836	29.16250688	29.33572515	0.522135742	28.5659	28.5659	28.5659	28.387	28.529	29.155	29.17	29.029	28.931	28.685	28.784	28.688	28.569	28.618	28.829	28.706	28.467	28.101	27.934	28.496	28.341	28.612	29.086	29.127	29.582	29.583	29.241	28.979	28.995	28.959	29.16	30.098	30.208	30.301	30.251	30.14
139.4805229	34.05452967	2	2013	9	18	2	5	0.049593088	0.256494863	0.262087952	26.81119557	26.87636028	0.786209251	26.59943333	26.59943333	26.59943333	25.864	25.526	25.593	25.951	28.111	27.734	27.323	27.299	27.226	27.483	27.523	27.561	27.001	27.011	27.348	29.082	29.214	29.234	28.904	28.788	28.628	28.622	28.837	29	29.63	30.03	29.486	29.016	28.829	28.768	28.724	28.805	29.411
139.4807482	34.05587366	3	2013	9	18	2	2	0.0497425	0.253844635	0.262087952	26.78956034	26.85434606	0.785412523	26.56913333	26.56913333	26.56913333	25.814	25.515	25.586	25.95	28.02	27.605	27.266	27.269	27.229	27.464	27.486	27.504	26.963	27.005	27.354	29.102	29.195	29.236	28.939	28.784	28.557	28.557	28.807	28.987	29.582	29.97	29.44	29.005	28.811	28.759	28.72	28.808	29.4
129.3275249	28.07064966	1	2013	9	18	2	0.5	0.033478713	0.326017602	0.032989403	28.18396014	28.48322304	0.693625009	28.83916667	28.83916667	28.83916667	28.572	29.147	29.046	29.114	29.135	29.198	29.495	29.974	29.853	29.632	29.669	29.553	28.743	28.348	28.228	28.685	28.881	28.765	28.572	28.608	28.786	28.95	28.852	29.19	29.493	28.877	28.72	28.78	28.95	29.296	29.57	29.557	29.783
129.216283	28.11011387	1	2013	9	18	0	6	0.036514371	0.318285113	0.059651808	27.98069365	28.30056894	0.707546618	28.46593333	28.46593333	28.46593333	28.104	28.438	28.217	28.405	28.773	28.847	29.153	29.515	29.322	28.999	28.93	28.996	28.742	28.133	27.987	28.883	28.885	28.834	28.798	28.889	28.929	28.871	28.831	29.126	29.293	28.973	28.955	28.831	28.937	29.178	29.561	29.615	29.82
129.3336967	28.1112329	1	2013	9	19	0	4	0.031489177	0.306086833	0.004975112	28.11536065	28.42200178	0.699587439	28.71013333	28.71013333	28.71013333	28.375	28.466	28.945	28.811	28.865	28.987	29.124	29.426	29.882	29.762	29.494	29.448	29.378	28.661	28.252	28.151	28.742	28.854	28.724	28.607	28.623	28.802	28.94	28.849	29.126	29.45	28.853	28.744	28.792	28.946	29.303	29.563	29.566
139.6092367	33.85218396	3	2013	9	19	0	5	0.04177953	0.249599286	0.471097338	27.07830184	27.15537284	0.794737573	26.59966667	26.59966667	26.59966667	25.618	25.582	25.786	25.903	26.117	27.909	27.639	27.418	27.13	27.157	27.873	27.713	27.584	27.371	27.453	27.664	28.601	28.563	29.128	29.272	29.133	28.574	28.538	28.923	29.13	30.223	30.542	30.014	29.07	29.043	29.316	29.417	29.258
129.1740274	34.10562184	4	2013	10	4	2	3	0.065517583	0.170315014	0.086695455	27.27071268	27.2811353	0.501343044	24.44909677	24.44909677	24.44909677	26.536	26.61	26.412	26.349	26.415	26.51	27.059	27.253	27.476	27.649	27.369	27.168	27.288	27.322	27.316	27.296	26.503	26.304	26.352	26.474	26.98	27.098	27.514	28.117	27.916	27.609	27.463	27.47	27.578	28.126	28.173	28.165	28.421
129.2459965	34.3231654	4	2013	10	5	3	1	0.063304741	0.161089618	0.274318677	26.98545843	26.99340628	0.517348601	24.26451613	24.26451613	24.26451613	25.924	26.262	26.304	26.148	26.051	26.222	26.584	27.001	27.181	27.192	26.967	26.855	27.033	27.227	27.089	27.027	26.274	25.901	25.772	26.097	26.92	27.015	27.09	27.236	27.561	27.389	27.395	27.195	27.225	27.306	27.346	27.544	28.047
129.4417334	34.70267094	4	2013	10	5	0	5	0.093587657	0.1564746	0.018847045	26.48846428	26.50029299	0.556623747	24.00896774	24.00896774	24.00896774	25.823	25.807	25.742	25.71	25.702	25.874	26.394	26.751	26.683	26.717	26.764	26.711	26.694	26.698	26.303	26.299	26.212	25.7	25.62	25.644	26.43	26.652	26.772	26.897	27.099	27.05	27.178	27.107	27.095	27.036	27.221	27.348	27.321
129.2664242	34.42362014	1	2013	10	16	2	3	0.066038494	0.167779341	0.077664572	26.90342619	26.90694187	0.525037676	24.20016129	24.20016129	24.20016129	23.779	23.631	23.629	24.729	24.899	25.334	25.565	25.487	24.611	24.706	25.79	25.791	26.126	26.108	26.181	26.151	26.217	26.634	26.762	27.055	27.041	26.991	26.947	26.974	27.138	27.082	26.846	26.733	25.825	25.467	25.745	26.451	26.848
129.6676397	33.80646671	4	2013	10	18	2	2	0.082823416	0.168413903	0.079093592	27.07628467	27.09764259	0.516700537	23.72345161	23.72345161	23.72345161	23.609	23.452	23.527	23.913	23.909	23.826	23.968	24.111	24.199	24.417	24.722	25.414	25.703	25.984	25.983	26.048	26.034	26.054	26.027	26.083	25.971	26.016	26.282	26.822	27.022	26.595	26.51	26.221	26.082	25.808	26.093	25.959	26.169
129.6546578	33.76905194	1	2013	10	18	2	3	0.068808486	0.170429152	0.06482506	27.06352254	27.08410845	0.519148384	23.68545161	23.68545161	23.68545161	23.664	23.506	23.57	23.934	23.947	23.799	23.872	24.087	24.201	24.324	24.646	25.392	25.639	25.935	25.901	25.961	25.951	25.962	25.958	26.002	25.867	25.948	26.134	26.288	26.555	26.298	26.345	26.162	26.025	25.783	26.049	25.959	26.185
129.0541649	32.81339143	4	2013	10	21	0	7	0.059849592	0.185511282	0.024212053	27.32121997	27.36214798	0.504901095	24.48903226	24.48903226	24.48903226	24.449	24.361	24.37	24.656	24.694	24.481	24.268	24.286	25.001	25.134	24.973	25.065	25.269	25.536	25.848	25.544	25.084	25.289	25.311	25.606	25.638	25.533	25.498	25.817	25.762	25.917	26.214	26.213	26.052	26.243	26.056	26.025	25.97
128.6600304	32.65859835	1	2013	10	23	2	2	0.052930584	0.180606091	0.065756013	27.63715593	27.66722112	0.487196844	25.14258065	25.14258065	25.14258065	24.95	24.622	24.587	24.896	25.084	25.036	24.806	24.648	24.526	24.503	25.105	25.209	25.571	25.869	25.94	26.026	26.195	26.118	26.249	25.962	26.045	26.13	26.085	25.981	26.047	26.559	26.835	26.869	27.1	26.974	26.736	26.834	26.709
128.7221718	32.58110107	4	2013	10	23	0	5	0.053520924	0.185280512	0.01890179	27.66981902	27.70695064	0.498384389	25.30619355	25.30619355	25.30619355	25.12	24.845	24.745	24.99	25.328	25.153	25.042	24.973	24.775	24.758	25.271	25.372	25.537	25.871	25.911	26.079	26.254	26.204	26.514	26.559	26.67	26.222	26.1	26.09	26.324	26.739	27.22	27.259	27.339	27.068	26.828	26.999	27
125.2793889	24.99191667	2	2013	1	2	2	2	0.063614693	0.154033333	0.103330775	28.94394675	29.11673351	0.540681883	22.52103226	22.52103226	22.52103226	22.869	22.813	22.892	23.259	23.311	23.206	23.135	23.167	23.268	23.53	23.692	23.792	23.925	23.688	23.689	23.762	23.792	23.888	23.899	24.088	23.889	23.74	23.709	23.751	23.773	23.824	24.212	24.555	24.471	24.215	24.109	24.115	24.276
125.4048056	24.72841667	2	2013	1	22	2	6	0.032643279	0.150766667	0.053400873	29.01047949	29.16286672	0.499306889	22.66390323	22.66390323	22.66390323	22.361	22.56	22.472	22.406	22.3	22.29	22.433	22.658	22.59	22.635	22.642	22.655	22.846	23.131	23.007	23.114	23.144	23.253	23.199	23.48	23.477	23.448	23.441	23.41	23.659	23.902	23.97	23.417	23.559	23.674	23.813	23.869	24.003
125.3729167	24.72608333	2	2013	1	22	2	6	0.039570407	0.147833333	0.051451535	29.02019055	29.17373625	0.498127833	22.65516129	22.65516129	22.65516129	22.371	22.574	22.487	22.408	22.271	22.252	22.403	22.65	22.611	22.689	22.654	22.653	22.879	23.094	22.947	23.131	23.18	23.312	23.181	23.443	23.426	23.393	23.399	23.405	23.641	23.873	23.932	23.378	23.526	23.65	23.802	23.865	23.984
125.2326608	24.93128101	3	2014	3	2	0	0	0.046111387	0.239165333	0.037590329	29.00647755	29.21350554	0.565369891	21.38983871	21.38983871	21.38983871	21.48	21.737	21.783	21.906	21.804	21.81	21.804	21.424	21.292	21.269	21.504	21.678	21.408	21.11	21.091	21.184	21.233	21.338	21.705	21.989	21.859	21.958	21.883	21.879	21.883	22.241	22.248	22.238	22.208	22.191	22.322	22.27	22.128
125.2846917	24.98412222	3	2014	5	27	0	10	0.064827724	0.324742613	0.103330775	28.93313718	29.10823576	0.541617038	25.73148387	25.73148387	25.73148387	26.562	26.412	26.506	26.499	26.633	26.279	26.03	25.969	26.393	25.97	25.805	25.865	25.665	25.456	25.324	25.012	25.173	24.539	24.254	24.285	24.4	24.456	24.711	25.161	25.355	25.327	24.526	24.223	24.212	24.265	24.516	24.681	24.788
125.287571	24.98823634	3	2015	6	15	0	10	0.062009207	0.407686613	0.103330775	28.94856582	29.12247518	0.542090146	28.8251	28.8251	28.8251	28.741	28.848	28.838	28.758	28.649	28.415	28.298	28.495	28.531	28.531	28.292	28.325	28.397	28.384	27.964	27.527	27.427	27.37	27.407	27.429	27.439	27.396	27.935	28.172	28.198	27.629	27.652	27.325	27.261	27.284	27.235	27.332	26.276
125.2333447	24.93700156	2	2015	6	13	3	3	0.047243369	0.393802176	0.037590329	28.98881803	29.19210141	0.562817024	29.4301	29.4301	29.4301	28.732	29.091	29.466	29.24	28.651	28.597	28.515	28.69	29.21	29.198	29.215	28.88	28.698	28.55	28.061	28.12	28.417	28.713	28.435	27.758	26.704	26.717	26.755	26.074	25.772	25.789	25.912	26.723	26.581	26.28	25.794	25.752	26.101
124.163661	24.32544977	2	2015	6	15	3	5	0.103195964	0.402098464	0.073825027	29.21589043	29.37978545	0.509543473	29.4387	29.4387	29.4387	28.329	28.204	28.404	28.595	30.016	29.882	29.378	29.254	29.148	29.23	29.625	29.795	29.813	29.177	28.474	28.251	28.255	28.695	28.801	28.87	28.888	28.898	28.518	28.087	27.71	26.615	26.359	26.212	26.442	27.633	27.559	27.441	27.17
127.6657873	26.22079275	1	2015	6	18	3	2	0.032159907	0.370410965	0.083136386	28.47368511	28.69595705	0.62615945	27.53216667	27.53216667	27.53216667	27.372	27.197	27.072	27	26.771	26.574	26.76	27.304	27.219	26.395	26.326	26.243	26.261	26.302	26.753	26.785	26.774	25.984	25.779	25.899	26.47	26.795	26.885	26.86	25.552	24.969	25.011	25.048	25.13	25.393	25.598	25.511	25.553
127.8594446	26.62866222	1	2016	7	6	0	2	0.03614435	0.393406347	0.097471617	28.41387915	28.73176767	0.702353794	29.62654839	29.62654839	29.62654839	29.835	30.259	30.102	29.892	29.805	29.859	29.819	29.504	29.817	29.452	29.03	28.911	28.871	28.877	28.945	29.017	28.053	27.817	27.448	27.011	26.708	26.616	26.586	26.548	26.859	27.069	26.454	25.899	25.907	25.808	25.864	26.002	25.999
124.2507899	24.36705492	4	2016	7	10	2	1	0.029433045	0.424208561	0.076027997	29.1411389	29.28816128	0.498742338	30.13419355	30.13419355	30.13419355	29.962	30.02	29.998	30.222	30.105	30.07	30.116	30.1	30.288	30.05	29.77	30.113	30.046	30.089	29.695	29.709	29.616	29.544	29.687	29.663	29.337	28.96	28.817	28.553	28.238	27.999	28.052	28.396	28.676	30.044	29.918	29.336	29.169
128.0223942	26.71460206	1	2016	7	15	2	2	0.033702084	0.394874206	0.046426625	28.4953102	28.74987976	0.670349968	29.60493548	29.60493548	29.60493548	29.476	29.502	29.34	29.227	29.179	28.962	28.258	28.176	28.965	29.12	29.444	29.402	29.383	29.377	29.513	29.503	29.372	29.415	29.114	29.018	28.84	28.868	28.809	28.349	28.969	27.791	27.371	27.165	26.952	26.693	26.623	26.591	26.77
124.0921555	24.34797244	3	2016	7	15	3	3	0.091410248	0.419222428	0.046926449	29.28309114	29.45818831	0.512793629	30.35790323	30.35790323	30.35790323	30.038	30.07	29.854	29.67	29.915	29.964	29.996	30.057	30.179	30.286	30.307	30.94	30.839	30.6	29.98	29.783	30.256	30.253	30.31	30.436	30.49	30.117	30.14	30.249	30.473	29.848	29.218	29.22	29.136	28.971	28.434	28.24	28.386
128.0223942	26.71460206	1	2016	7	15	2	2	0.033702084	0.394874206	0.046426625	28.4953102	28.74987976	0.670349968	29.60493548	29.60493548	29.60493548	29.476	29.502	29.34	29.227	29.179	28.962	28.258	28.176	28.965	29.12	29.444	29.402	29.383	29.377	29.513	29.503	29.372	29.415	29.114	29.018	28.84	28.868	28.809	28.349	28.969	27.791	27.371	27.165	26.952	26.693	26.623	26.591	26.77
124.1860642	24.4562911	2	2016	7	19	2	1	0.039853181	0.4017617	0.023171472	29.17552943	29.3516371	0.524880873	30.27496774	30.27496774	30.27496774	29.997	29.891	29.858	30.02	29.861	29.808	29.742	29.703	29.884	29.944	29.997	30.02	30.224	30.179	30.13	30.391	30.38	30.386	30.027	29.705	30.073	30.02	29.822	30.075	30.145	29.73	29.726	29.744	29.992	29.476	29.127	29.083	28.926
124.3260795	24.60911756	2	2016	7	20	2	2	0.050373371	0.420306569	0.064988633	29.15352231	29.32607569	0.537203653	30.29032258	30.29032258	30.29032258	30.182	30.146	30.18	30.152	30.229	29.98	29.575	29.52	29.81	29.935	29.973	29.982	30.03	30.358	30.117	30.073	30.348	30.436	30.551	29.918	29.741	30.394	30.303	29.651	29.586	29.978	29.718	29.802	29.795	29.893	29.413	29.254	28.967
123.7763393	24.43669366	2	2016	7	20	3	1.5	0.034079	0.414986701	0.101278386	29.09120188	29.28224089	0.540181965	30.10806452	30.10806452	30.10806452	30.182	30.014	29.671	29.591	29.61	29.455	29.508	29.288	29.346	29.603	29.603	29.645	29.981	30.36	30.278	30.211	30.652	30.544	30.35	30.054	29.918	30.634	30.598	30.342	30.355	30.036	29.675	29.814	29.788	29.891	29.326	29.216	28.964
125.2379018	24.92647963	2	2016	7	24	3	3	0.046096898	0.411402155	0.037590329	28.99848144	29.20069173	0.560613139	30.3783871	30.3783871	30.3783871	30.893	30.828	30.496	30.438	30.485	30.273	30.36	30.38	30.568	30.5	30.521	30.389	30.168	30.052	30.048	29.952	30.089	30.413	30.338	30.315	30.312	30.331	30.129	29.492	29.688	30.725	30.589	30.182	29.766	29.775	29.818	29.953	29.993
124.1833524	24.45178879	2	2016	7	25	2	2	0.040483454	0.401445399	0.023171472	29.1866279	29.36044481	0.521361012	30.26870968	30.26870968	30.26870968	30.781	30.973	30.83	30.417	29.909	30.053	29.985	29.875	29.86	30.03	29.865	29.825	29.747	29.699	29.886	29.945	29.997	30.022	30.214	30.166	30.124	30.413	30.39	30.348	29.996	29.707	30.061	30.01	29.874	30.112	30.17	29.766	29.746
124.1818477	24.4522527	2	2016	7	25	0	4	0.040707302	0.401445399	0.023171472	29.1866279	29.36044481	0.521361012	30.26870968	30.26870968	30.26870968	30.781	30.973	30.83	30.417	29.909	30.053	29.985	29.875	29.86	30.03	29.865	29.825	29.747	29.699	29.886	29.945	29.997	30.022	30.214	30.166	30.124	30.413	30.39	30.348	29.996	29.707	30.061	30.01	29.874	30.112	30.17	29.766	29.746
124.1736616	24.45008452	2	2016	7	27	2	1.5	0.042045587	0.404218281	0.023171472	29.19560581	29.3701819	0.521649171	30.27209677	30.27209677	30.27209677	31.103	30.623	30.808	30.994	30.829	30.426	29.907	30.057	29.979	29.872	29.871	30.051	29.873	29.838	29.755	29.7	29.888	29.943	29.994	30.024	30.209	30.158	30.117	30.44	30.41	30.32	29.967	29.706	30.056	30.005	29.888	30.155	30.21
124.1838929	24.45212574	2	2016	7	28	2	1.5	0.040384484	0.401445399	0.023171472	29.1866279	29.36044481	0.521361012	30.26870968	30.26870968	30.26870968	31.292	31.097	30.631	30.781	30.973	30.83	30.417	29.909	30.053	29.985	29.875	29.86	30.03	29.865	29.825	29.747	29.699	29.886	29.945	29.997	30.022	30.214	30.166	30.124	30.413	30.39	30.348	29.996	29.707	30.061	30.01	29.874	30.112
124.326219	24.60902002	1	2016	7	30	2	3	0.050444274	0.420306569	0.064988633	29.15352231	29.32607569	0.537203653	30.29032258	30.29032258	30.29032258	30.519	30.713	31.513	31.341	30.607	30.493	30.548	30.515	30.481	30.313	30.182	30.146	30.18	30.152	30.229	29.98	29.575	29.52	29.81	29.935	29.973	29.982	30.03	30.358	30.117	30.073	30.348	30.436	30.551	29.918	29.741	30.394	30.303
125.1409078	24.81945809	1	2016	7	30	3	3	0.03073861	0.399509583	0.020778802	29.05240818	29.21586551	0.520492194	30.39380645	30.39380645	30.39380645	30.512	30.78	30.782	30.649	30.46	30.573	30.705	30.634	30.454	30.462	30.516	30.274	30.271	30.281	30.389	30.165	30.188	30.15	30.022	29.982	30.001	29.877	29.985	30.673	30.648	30.583	30.739	30.797	30.645	29.772	29.847	30.593	30.509
127.8918624	26.70594028	1	2016	7	30	3	2	0.03217998	0.397793414	0.038173527	28.39782986	28.69931544	0.6974934	29.64954839	29.64954839	29.64954839	29.496	29.678	30.103	30.298	29.783	29.738	30.337	30.43	30.367	30.163	30.045	29.363	30.204	30.065	30.14	29.301	29.256	29.179	29.312	29.366	29.073	28.386	28.477	29.179	29.593	30.048	29.649	29.329	29.468	29.688	29.678	29.516	29.68
133.75363	33.52133909	1	2016	7	30	0	2	0.058348614	0.351773489	0.020038847	27.59426809	27.62593133	0.525412575	26.97332258	26.97332258	26.97332258	28.181	27.848	27.561	27.546	27.609	27.311	27.472	27.589	27.553	27.165	27.309	27.717	27.346	26.922	26.584	26.349	26.283	26.234	26.095	25.281	25.035	24.972	27.368	27.883	27.778	27.122	26.991	26.502	25.994	25.849	23.604	23.499	23.683
127.8402025	26.49327478	2	2016	7	31	3	1	0.027041115	0.390670897	0.047006966	28.57425457	28.82874493	0.658365481	29.68835484	29.68835484	29.68835484	29.826	29.733	29.814	30.108	30.178	29.77	29.819	29.956	30.665	30.673	30.514	30.34	29.577	30.219	30.116	30.218	29.303	28.796	28.858	29.058	29.197	29.006	28.517	28.46	29.141	29.605	29.878	29.793	29.675	29.814	29.712	29.591	29.404
127.8398833	26.49494555	2	2016	7	31	1	1	0.027334005	0.390670897	0.047006966	28.57425457	28.82874493	0.658365481	29.68835484	29.68835484	29.68835484	29.826	29.733	29.814	30.108	30.178	29.77	29.819	29.956	30.665	30.673	30.514	30.34	29.577	30.219	30.116	30.218	29.303	28.796	28.858	29.058	29.197	29.006	28.517	28.46	29.141	29.605	29.878	29.793	29.675	29.814	29.712	29.591	29.404
127.8388962	26.49561289	2	2016	7	31	2	1	0.027603894	0.400176717	0.047006966	28.55301235	28.81671	0.664336843	29.68903226	29.68903226	29.68903226	29.816	29.729	29.783	30.07	30.135	29.741	29.791	29.935	30.667	30.711	30.552	30.352	29.575	30.242	30.149	30.233	29.29	28.773	28.847	29.066	29.208	29.009	28.509	28.468	29.14	29.636	29.937	29.813	29.657	29.806	29.72	29.589	29.502
129.9966288	32.20440591	3	2016	7	31	0	3	0.073998705	0.351894359	0.017287155	27.57091929	27.62497867	0.497253325	26.42654839	26.42654839	26.42654839	28.718	28.465	28.373	28.021	27.679	27.46	27.136	27.033	27.042	27.033	26.866	26.725	26.55	26.835	26.792	26.431	26.277	25.833	25.893	25.994	25.158	25.431	25.628	25.759	25.585	25.54	25.505	25.217	25.009	24.644	24.591	23.212	23.032
133.75506	33.51928655	1	2016	7	31	0	1	0.058278486	0.342804693	0.020038847	27.59702705	27.62875452	0.525208279	26.97462037	25.80954073	25.80954073	28.72563576	28.17982777	27.84876412	27.56278134	27.54528953	27.61039966	27.31269156	27.47229599	27.59016439	27.55728929	27.16844615	27.30613049	27.71210737	27.34689083	26.93440207	26.58357371	26.3467274	26.2796188	26.23525134	26.09704673	25.2824165	25.03576899	24.97233329	27.36703956	27.8803209	27.7783001	27.12509576	26.99430736	26.50836966	25.99977352	25.85417156	23.60830726	23.50428033
124.1835576	24.45173996	1	2016	8	1	2	1.5	0.040452661	0.37848908	0.023171472	29.1866279	29.36044481	0.521361012	30.61503226	30.61503226	30.61503226	30.459	30.579	30.62	30.761	31.292	31.097	30.631	30.781	30.973	30.83	30.417	29.909	30.053	29.985	29.875	29.86	30.03	29.865	29.825	29.747	29.699	29.886	29.945	29.997	30.022	30.214	30.166	30.124	30.413	30.39	30.348	29.996	29.707
127.7014518	26.2756862	1	2016	8	1	2	0.3	0.039108573	0.36919154	0.030830655	28.51957982	28.75953225	0.639687486	29.96074194	29.96074194	29.96074194	29.819	29.85	29.919	29.949	30.318	30.408	29.876	29.742	29.892	29.998	30.066	30.234	30.321	30.013	30.527	30.455	30.412	29.386	29.198	29.194	29.25	29.285	29.228	29.001	28.852	29.424	29.42	29.371	29.39	29.383	29.5	29.796	29.781
127.713156	26.436316	3	2016	8	4	2	0.5	0.037591931	0.374323254	0.066499612	28.54889095	28.8257589	0.671077725	30.07916129	30.07916129	30.07916129	30.684	30.833	30.466	30.124	29.99	29.915	30.073	30.489	30.531	29.736	29.858	30.07	30.532	30.633	30.638	30.238	29.261	30.234	30.378	30.399	29.33	29.103	29.093	29.268	29.313	29.108	28.717	28.9	29.133	29.072	29.353	29.43	29.678
127.8420103	26.50239648	4	2016	8	4	2	4	0.028083577	0.376755343	0.044463445	28.55301235	28.81671	0.664336843	30.03716129	30.03716129	30.03716129	30.731	30.723	30.298	29.803	29.816	29.729	29.783	30.07	30.135	29.741	29.791	29.935	30.667	30.711	30.552	30.352	29.575	30.242	30.149	30.233	29.29	28.773	28.847	29.066	29.208	29.009	28.509	28.468	29.14	29.636	29.937	29.813	29.657
130.6537324	30.30105669	2	2016	8	4	3	0.5	0.036085648	0.342862413	0.044347914	28.39569783	28.4362904	0.473086666	29.71980645	29.71980645	29.71980645	29.369	29.514	29.506	29.585	29.619	29.293	29.258	29.213	29.39	29.559	29.554	29.223	28.656	28.537	28.14	28.312	28.247	28.246	28.368	28.303	28.105	28.481	28.743	28.817	28.711	28.222	26.602	27.249	27.48	27.439	27.4	27.416	27.402
123.7931748	24.42947959	1	2016	8	4	1	5	0.046268786	0.379546233	0.101278386	29.08776656	29.27902475	0.539351051	30.45167742	30.45167742	30.45167742	30.295	30.113	30.067	30.354	30.496	30.557	30.704	31.031	31.075	30.386	30.316	30.325	30.202	30.296	30.098	30.195	29.997	29.669	29.615	29.642	29.483	29.534	29.314	29.369	29.628	29.628	29.67	29.987	30.336	30.253	30.203	30.642	30.533
130.4891333	30.4581351	2	2016	8	5	0	10	0.034502283	0.348329526	0.124023551	28.58529364	28.62367806	0.443474498	29.79716129	29.79716129	29.79716129	29.459	29.454	29.505	29.527	29.903	29.945	29.314	29.088	29.349	29.529	29.634	29.744	29.63	29.397	29.18	28.599	28.286	28.245	28.38	28.141	28.061	27.925	28.501	28.645	28.672	28.521	28.202	26.6	27.151	27.878	28.171	27.859	27.71
124.1139221	24.41995397	2	2016	8	5	2	15	0.050328685	0.370968643	0.012254106	29.26031999	29.43558692	0.518062019	30.67151613	30.67151613	30.67151613	30.171	30.298	30.534	30.562	30.487	30.54	30.613	30.89	31.303	30.986	30.567	30.889	31.001	30.808	30.425	29.966	30.071	29.944	29.933	30.17	30.221	29.814	29.752	29.718	29.684	29.901	29.94	29.982	30.037	30.169	30.118	30.104	30.694
124.1863646	24.45606892	2	2016	8	6	2	1.5	0.039811912	0.36695234	0.023171472	29.17552943	29.3516371	0.524880873	30.59967742	30.59967742	30.59967742	30.072	30.249	30.294	30.437	30.411	30.458	30.586	30.628	30.752	31.323	31.139	30.659	30.743	30.966	30.857	30.427	29.943	30.059	29.997	29.891	29.858	30.02	29.861	29.808	29.742	29.703	29.884	29.944	29.997	30.02	30.224	30.179	30.13
127.8435552	26.50365666	1	2016	8	6	2	4	0.028092619	0.376755343	0.044463445	28.55301235	28.81671	0.664336843	30.03716129	30.03716129	30.03716129	30.736	30.788	30.731	30.723	30.298	29.803	29.816	29.729	29.783	30.07	30.135	29.741	29.791	29.935	30.667	30.711	30.552	30.352	29.575	30.242	30.149	30.233	29.29	28.773	28.847	29.066	29.208	29.009	28.509	28.468	29.14	29.636	29.937
130.4889375	30.4581351	2	2016	8	6	1	8	0.034501581	0.348329526	0.124023551	28.58529364	28.62367806	0.443474498	29.79716129	29.79716129	29.79716129	29.815	29.459	29.454	29.505	29.527	29.903	29.945	29.314	29.088	29.349	29.529	29.634	29.744	29.63	29.397	29.18	28.599	28.286	28.245	28.38	28.141	28.061	27.925	28.501	28.645	28.672	28.521	28.202	26.6	27.151	27.878	28.171	27.859
125.143008	24.813343	1	2016	8	6	2	0.8	0.029179784	0.376083255	0.020778802	29.0496281	29.21129746	0.517835492	30.42180645	30.42180645	30.42180645	30.116	30.207	30.174	30.166	30.087	30.041	30.243	30.491	30.725	30.736	30.606	30.383	30.539	30.684	30.6	30.406	30.403	30.487	30.279	30.268	30.285	30.385	30.146	30.163	30.148	30.023	29.988	30.007	29.879	29.98	30.669	30.633	30.561
123.7849936	24.4375794	1	2016	8	6	3	2	0.041158234	0.38041734	0.101278386	29.09120188	29.28224089	0.540181965	30.44177419	30.44177419	30.44177419	29.891	30.233	30.302	30.115	30.065	30.329	30.486	30.582	30.704	30.983	31.127	30.371	30.299	30.32	30.196	30.277	30.059	30.182	30.014	29.671	29.591	29.61	29.455	29.508	29.288	29.346	29.603	29.603	29.645	29.981	30.36	30.278	30.211
124.1862009	24.45614949	2	2016	8	7	3	2	0.039836163	0.36695234	0.023171472	29.17552943	29.3516371	0.524880873	30.59967742	30.59967742	30.59967742	30.056	30.072	30.249	30.294	30.437	30.411	30.458	30.586	30.628	30.752	31.323	31.139	30.659	30.743	30.966	30.857	30.427	29.943	30.059	29.997	29.891	29.858	30.02	29.861	29.808	29.742	29.703	29.884	29.944	29.997	30.02	30.224	30.179
124.2556286	24.36676955	3	2016	8	9	2	1	0.029571765	0.388728908	0.076027997	29.13777998	29.28297806	0.497220096	30.68722581	30.68722581	30.68722581	31.118	30.622	30.14	30.03	30.218	30.37	30.355	30.322	30.477	30.602	30.575	30.746	30.923	30.605	30.438	30.488	30.554	30.575	30.036	29.458	29.878	30.012	29.778	29.712	29.846	29.823	29.836	29.682	29.655	29.838	29.96	30.019	29.993
132.8702617	32.77726673	1	2016	8	10	0	2	0.054050975	0.334172778	0.321529466	27.5746306	27.61951213	0.557349307	29.00122581	29.00122581	29.00122581	29.077	29.097	29.228	29.385	29.468	29.1	28.838	28.246	28.371	28.412	28.423	28.312	28.196	27.903	27.899	28	27.933	27.643	27.577	27.196	27.109	27.03	26.533	26.518	26.577	26.746	25.989	25.845	25.964	26.342	27.358	27.462	28.211
123.7620699	24.06621472	1	2016	8	10	2	2	0.029511597	0.393169125	0.093804299	29.21556106	29.38000996	0.510648499	30.83167742	30.83167742	30.83167742	31.28	31.294	30.56	30.392	30.374	30.33	30.172	30.089	30.163	30.432	30.472	30.4	30.942	31.024	30.813	30.548	30.662	30.715	30.621	30.369	30.224	30.128	29.701	29.362	29.342	29.442	29.43	29.429	29.312	29.747	29.969	29.935	29.898
139.1369171	34.2401721	1	2016	8	10	0	1	0.073501491	0.329647734	0.201629499	26.36236	26.39718042	0.702518524	27.70893548	27.70893548	27.70893548	27.583	27.57	27.005	26.726	26.794	27.01	27.171	27.434	26.629	25.89	25.762	25.415	25.485	25.708	25.744	24.107	23.606	23.525	23.508	23.689	24.772	24.872	24.933	24.869	24.233	23.898	23.619	23.457	23.548	24.111	23.102	22.999	23.055
128.0136341	26.6977097	1	2016	8	11	2	1.5	0.03158414	0.372341734	0.04554318	28.49464835	28.75352237	0.671526801	29.91170968	29.91170968	29.91170968	29.47	29.566	29.508	29.494	29.792	30.366	30.518	30.442	30.542	30.085	29.755	29.882	29.882	30.014	30.54	30.671	29.976	29.914	30.26	30.386	30.477	30.212	29.582	29.05	29.597	29.912	30.011	29.481	29.507	29.331	29.233	29.194	28.965
129.331516	28.07292696	1	2016	8	15	2	1	0.033047075	0.352352405	0.032989403	28.18396014	28.48322304	0.693625009	29.81929032	29.81929032	29.81929032	29.954	29.835	29.749	29.555	29.427	29.332	29.152	29.111	29.116	29.611	30.255	30.811	29.937	29.435	29.157	29.304	29.257	29.144	29.249	29.694	29.716	29.76	29.48	29.539	29.46	29.395	29.11	28.816	28.812	28.808	29.031	29.427	28.75
125.1441801	24.8136425	3	2016	8	16	2	5	0.029095266	0.376083255	0.020778802	29.0496281	29.21129746	0.517835492	30.42180645	30.42180645	30.42180645	30.678	30.639	30.665	30.324	30.112	30.828	30.878	30.796	30.634	30.274	30.116	30.207	30.174	30.166	30.087	30.041	30.243	30.491	30.725	30.736	30.606	30.383	30.539	30.684	30.6	30.406	30.403	30.487	30.279	30.268	30.285	30.385	30.146
127.7450234	26.32688895	4	2016	8	16	2	5	0.039950558	0.365346864	0.028142931	28.61750819	28.84479821	0.63879149	30.05016129	30.05016129	30.05016129	30.39	30.242	30.174	29.874	29.56	29.596	29.642	29.537	29.439	29.86	30.446	30.712	30.508	30.659	30.452	29.99	29.91	29.988	30.053	30.433	30.523	29.812	29.809	30.102	30.395	30.305	30.525	30.434	29.794	30.388	30.233	30.275	29.358
124.1732915	24.45039949	1	2016	8	17	3	1	0.042099266	0.379323656	0.023171472	29.19560581	29.3701819	0.521649171	30.62254839	30.62254839	30.62254839	30.709	30.427	30.398	30.384	30.476	30.436	31.25	31.14	31.008	30.616	30.069	30.082	30.237	30.303	30.472	30.459	30.46	30.581	30.626	30.771	31.301	31.103	30.623	30.808	30.994	30.829	30.426	29.907	30.057	29.979	29.872	29.871	30.051
124.164695	24.45776579	1	2016	8	17	3	1	0.043515611	0.377672253	0.023171472	29.20139935	29.37803667	0.524020682	30.62690323	30.62690323	30.62690323	30.725	30.419	30.399	30.368	30.464	30.429	31.252	31.134	30.991	30.647	30.074	30.101	30.251	30.302	30.487	30.475	30.457	30.593	30.646	30.774	31.329	31.149	30.623	30.828	31.029	30.842	30.444	29.91	30.066	29.977	29.865	29.858	30.073
124.2290372	24.49607238	1	2016	8	18	3	2	0.034275925	0.389725412	0.033175171	29.16174964	29.34539705	0.536465112	30.59319355	30.59319355	30.59319355	30.674	30.667	30.565	30.53	30.34	30.457	30.446	31.195	31.108	30.977	30.696	30.088	30.084	30.281	30.249	30.321	30.263	30.444	30.564	30.583	30.743	31.314	31.022	30.689	30.56	30.775	30.801	30.417	30.104	30.079	30.058	30.102	30.089
124.3253982	24.60931265	1	2016	8	18	3	1	0.050171284	0.398761314	0.064988633	29.15352231	29.32607569	0.537203653	30.59045161	30.59045161	30.59045161	30.791	30.683	30.415	30.369	30.379	30.48	30.447	31.063	30.871	30.738	30.569	30.351	30.318	30.391	30.113	30.001	30.024	30.442	30.462	30.519	30.713	31.513	31.341	30.607	30.493	30.548	30.515	30.481	30.313	30.182	30.146	30.18	30.152
125.2457178	24.9375882	3	2016	8	18	3	2	0.049169892	0.382546934	0.037590329	28.96627406	29.15912568	0.55317236	30.27325806	30.27325806	30.27325806	30.431	30.518	30.283	30.339	30.078	30.04	30.103	30.652	30.482	30.383	30.329	30.126	29.918	30.051	30.05	29.959	29.906	29.973	30.158	30.433	30.81	30.777	30.46	30.343	30.657	30.827	30.752	30.434	30.402	30.465	30.273	30.369	30.383
129.2715794	28.20432304	1	2016	8	18	2	1	0.032650772	0.338407027	0.03687606	28.00970942	28.33830013	0.713878563	29.43677419	29.43677419	29.43677419	30.092	30.052	29.484	29.276	29.339	29.355	29.085	28.937	28.962	28.855	28.872	29.02	29.479	29.695	30.465	29.467	29.254	29.112	29.215	29.191	29.148	29.2	29.441	29.333	29.359	29.297	29.185	28.998	28.971	28.975	28.831	29.033	29.023
127.7108958	26.08772753	1	2016	8	19	2	0.3	0.026530341	0.36556295	0.093352411	28.62174081	28.7936963	0.58532977	30.13270968	30.13270968	30.13270968	30.391	30.962	30.968	30.523	30.19	29.845	29.726	29.778	29.836	29.555	29.472	29.551	29.789	30.234	30.429	30.403	30.311	30.02	29.716	29.573	29.61	29.732	30.246	30.329	29.979	30.022	30.196	30.069	29.952	30.236	30.409	30.2	30.313
130.4889295	30.45811661	2	2016	8	19	3	8	0.034500327	0.348329526	0.124023551	28.58529364	28.62367806	0.443474498	29.79716129	29.79716129	29.79716129	30.023	30.013	30.07	30.082	30.513	30.331	30.058	30.32	30.47	30.467	30.511	30.385	30.195	29.815	29.459	29.454	29.505	29.527	29.903	29.945	29.314	29.088	29.349	29.529	29.634	29.744	29.63	29.397	29.18	28.599	28.286	28.245	28.38
125.4258335	24.76445421	3	2016	8	19	2	2	0.036195793	0.377546714	0.043947351	28.97473998	29.11369351	0.493533783	30.4756129	30.4756129	30.4756129	30.722	30.649	30.766	30.566	30.313	30.243	30.206	30.338	30.704	30.634	30.569	30.35	30.267	30.033	30.155	30.136	30.128	29.983	30.111	30.287	30.31	30.103	30.458	30.511	30.521	30.756	30.851	30.829	30.376	30.186	30.397	30.284	30.298
125.2376591	24.92639303	3	2016	8	20	2	3	0.046042498	0.357600431	0.037590329	28.99848144	29.20069173	0.560613139	30.27919355	30.27919355	30.27919355	30.785	30.491	30.502	30.547	30.364	30.404	30.135	30.032	30.09	30.665	30.507	30.402	30.34	30.135	29.942	30.057	30.058	29.956	29.936	29.992	30.173	30.477	30.869	30.844	30.512	30.392	30.693	30.893	30.828	30.496	30.438	30.485	30.273
127.8813028	26.70989108	4	2016	8	20	2	1.5	0.035426577	0.386304297	0.037825674	28.3980501	28.70063434	0.698247003	29.83377419	29.83377419	29.83377419	29.893	30.006	30.214	29.953	29.807	29.81	29.736	29.613	29.351	29.31	29.398	29.432	29.756	29.986	30.492	30.685	30.557	30.824	30.576	29.811	29.625	29.491	29.677	30.006	30.235	29.78	29.75	30.363	30.447	30.382	30.168	30.089	29.386
124.0777445	24.42362864	2	2016	8	20	2	10	0.047828509	0.363249857	0.012254106	29.25832045	29.43045698	0.514839107	30.671	30.671	30.671	31.15	31.155	30.994	30.863	30.469	30.458	30.418	30.485	30.428	31.267	31.27	31.188	30.728	30.152	30.128	30.167	30.29	30.455	30.459	30.497	30.526	30.639	30.933	31.303	30.983	30.563	30.787	30.942	30.855	30.422	29.983	30.079	29.929
127.8928542	26.52324884	1	2016	8	21	3	3	0.031657408	0.368773948	0.065330227	28.53391112	28.80727815	0.668409542	29.99851613	29.99851613	29.99851613	30.354	30.168	30.214	30.779	30.788	30.15	29.956	29.905	29.839	29.644	29.434	29.387	29.537	29.598	30.02	30.747	30.793	30.712	30.676	30.278	29.93	29.775	29.682	29.738	30.053	30.149	29.706	29.736	29.86	30.562	30.536	30.379	30.115
124.2519894	24.36615189	3	2016	8	22	3	2	0.029421463	0.387061712	0.076027997	29.1411389	29.28816128	0.498742338	30.67951613	30.67951613	30.67951613	31.42	31.187	31.122	30.747	30.497	30.671	30.61	30.523	30.502	30.582	30.478	31.284	31.214	31.132	30.621	30.127	30.028	30.218	30.367	30.357	30.323	30.473	30.593	30.562	30.735	30.931	30.652	30.454	30.509	30.568	30.571	30.061	29.5
127.7149916	26.40626549	4	2016	8	23	2	2	0.032029356	0.386907936	0.060378914	28.55097085	28.8257844	0.667034829	30.06729032	30.06729032	30.06729032	30.617	30.429	30.115	30.137	30.404	31.051	30.881	30.323	30.253	30.208	29.781	29.631	29.606	29.63	29.641	29.617	30.017	30.574	30.624	30.636	30.857	30.543	30.124	29.987	29.949	30.092	30.475	30.524	29.802	29.842	29.931	30.434	30.485
130.488786	30.45770737	2	2016	8	24	3	8	0.034472692	0.348329526	0.124023551	28.58529364	28.62367806	0.443474498	29.79716129	29.79716129	29.79716129	29.724	29.493	29.579	29.939	29.965	30.023	30.013	30.07	30.082	30.513	30.331	30.058	30.32	30.47	30.467	30.511	30.385	30.195	29.815	29.459	29.454	29.505	29.527	29.903	29.945	29.314	29.088	29.349	29.529	29.634	29.744	29.63	29.397
130.4888932	30.45810505	2	2016	8	24	3	6	0.034499431	0.348329526	0.124023551	28.58529364	28.62367806	0.443474498	29.79716129	29.79716129	29.79716129	29.724	29.493	29.579	29.939	29.965	30.023	30.013	30.07	30.082	30.513	30.331	30.058	30.32	30.47	30.467	30.511	30.385	30.195	29.815	29.459	29.454	29.505	29.527	29.903	29.945	29.314	29.088	29.349	29.529	29.634	29.744	29.63	29.397
127.890569	26.50763873	1	2016	8	24	2	2	0.033042167	0.372654829	0.065330227	28.5615634	28.82060813	0.659093047	30.04909677	30.04909677	30.04909677	30.452	30.633	30.661	30.439	30.268	30.314	30.814	30.81	30.217	30.028	29.995	29.91	29.683	29.449	29.395	29.54	29.602	30.04	30.773	30.816	30.729	30.68	30.312	29.94	29.795	29.699	29.772	30.072	30.17	29.747	29.774	29.89	30.573
127.8656512	26.63585032	4	2016	8	26	2	2	0.036291402	0.383788227	0.097471617	28.40300425	28.72410505	0.704645607	29.81870968	29.81870968	29.81870968	29.061	29.61	29.865	30.308	30.254	30.144	30.102	30.112	30.432	30.204	29.822	29.765	29.642	29.583	29.461	29.397	29.371	29.438	29.74	29.983	30.537	30.69	30.578	30.769	30.415	29.889	29.679	29.606	29.624	29.745	29.794	29.621	29.67
124.116497	24.38837808	2	2016	8	27	3	5	0.062972896	0.374438071	0.024407197	29.2688443	29.44031308	0.512415879	30.68306452	30.68306452	30.68306452	30.43	30.524	30.896	31.141	31.215	31.099	31.005	31.2	31.17	30.939	30.818	30.545	30.525	30.501	30.53	30.446	31.277	31.247	31.168	30.624	30.108	30.065	30.142	30.302	30.524	30.531	30.495	30.553	30.562	30.91	31.3	30.872	30.584
124.23666	24.33489727	2	2016	8	28	2	15	0.029819317	0.408960883	0.07549867	29.15648763	29.30854673	0.504015743	30.69503226	30.69503226	30.69503226	30.571	30.67	30.725	30.985	31.254	31.512	31.435	31.17	31.09	30.716	30.519	30.698	30.606	30.469	30.466	30.59	30.475	31.33	31.329	31.278	30.656	30.1	30.027	30.245	30.419	30.39	30.332	30.48	30.623	30.552	30.726	30.962	30.903
125.3425241	24.7193513	2	2016	8	28	2	3	0.040621405	0.376549208	0.051451535	29.03361762	29.18947482	0.499675371	30.50554839	30.50554839	30.50554839	30.497	30.513	30.454	30.866	30.991	30.879	30.849	30.759	30.721	30.748	30.55	30.783	30.81	30.741	30.607	30.273	30.289	30.813	30.79	30.724	30.469	30.233	30.06	30.131	30.141	30.127	29.99	30.07	30.114	30.222	30.283	30.361	30.347
124.1065407	24.30979102	2	2016	8	30	2	13	0.120922594	0.378567844	0.046538484	29.25945651	29.43759886	0.520466966	30.67251613	30.67251613	30.67251613	30.432	30.462	30.472	30.45	30.421	30.775	31.237	31.271	31.056	30.817	30.981	31.071	30.798	30.732	30.754	30.706	30.716	30.635	30.475	31.302	31.248	31.171	30.405	30.221	30.163	30.171	30.332	30.421	30.403	30.516	30.609	30.589	30.952
123.9934587	24.23115525	2	2016	8	30	2	6	0.102247925	0.390008559	0.01800222	29.1924261	29.35202137	0.505078098	30.70448387	30.70448387	30.70448387	30.41	30.553	30.333	30.213	30.418	31.1	31.496	31.548	31.368	31.085	31.179	31.059	30.559	30.558	30.556	30.554	30.791	30.746	30.54	31.29	31.266	31.236	30.655	30.148	29.989	30.219	30.338	30.396	30.353	30.543	30.56	30.608	30.881
124.1845608	24.45530666	3	2016	8	30	2	1	0.040149416	0.371590264	0.023171472	29.18381676	29.36019811	0.524882759	30.60690323	30.60690323	30.60690323	30.63	30.529	30.202	30.327	30.484	30.687	30.957	31.225	31.195	31.137	31.103	30.802	30.653	30.694	30.408	30.375	30.369	30.469	30.437	31.242	31.132	31	30.592	30.057	30.08	30.25	30.297	30.456	30.435	30.458	30.593	30.638	30.758
124.0999746	24.39954833	2	2016	8	30	3	5	0.055288777	0.366727601	0.024407197	29.27701985	29.4471373	0.510562891	30.68283871	30.68283871	30.68283871	30.618	30.563	30.405	30.486	30.473	30.871	31.109	31.2	31.059	30.97	31.174	31.197	31.007	30.854	30.526	30.513	30.476	30.514	30.44	31.271	31.259	31.184	30.662	30.105	30.068	30.132	30.289	30.512	30.521	30.503	30.538	30.566	30.942
124.0662003	24.41864257	2	2016	8	30	3	5	0.048496131	0.35825847	0.012254106	29.2522536	29.42394004	0.514973	30.67022581	30.67022581	30.67022581	30.633	30.583	30.386	30.431	30.334	30.907	31.11	31.262	31.023	30.951	31.156	31.149	30.972	30.862	30.454	30.439	30.408	30.481	30.427	31.265	31.294	31.225	30.733	30.166	30.141	30.174	30.29	30.419	30.417	30.5	30.525	30.643	30.938
125.1446857	24.81358943	1	2016	8	30	3	0.5	0.029017267	0.376083255	0.020778802	29.0496281	29.21129746	0.517835492	30.42180645	30.42180645	30.42180645	29.884	30.005	30.036	30.071	30.064	30.381	30.578	30.713	31.081	30.986	30.772	30.724	30.562	30.662	30.678	30.639	30.665	30.324	30.112	30.828	30.878	30.796	30.634	30.274	30.116	30.207	30.174	30.166	30.087	30.041	30.243	30.491	30.725
124.1139221	24.41557894	2	2016	8	31	3	1	0.051431531	0.370968643	0.024407197	29.26031999	29.43558692	0.518062019	30.67151613	30.67151613	30.67151613	30.178	30.622	30.551	30.361	30.458	30.466	30.836	31.09	31.208	31.062	30.999	31.164	31.138	30.966	30.82	30.494	30.485	30.434	30.493	30.433	31.27	31.215	31.102	30.702	30.119	30.099	30.171	30.298	30.534	30.562	30.487	30.54	30.613
127.7085257	26.08943734	4	2016	8	31	2	2	0.026555393	0.36556295	0.093352411	28.62174081	28.7936963	0.58532977	30.13270968	30.13270968	30.13270968	29.689	29.718	29.809	30.006	29.96	30.094	30.198	30.647	30.914	30.726	30.395	30.259	30.391	30.962	30.968	30.523	30.19	29.845	29.726	29.778	29.836	29.555	29.472	29.551	29.789	30.234	30.429	30.403	30.311	30.02	29.716	29.573	29.61
125.427196	24.76282531	1	2016	8	31	3	1	0.03588923	0.377546714	0.043947351	28.97473998	29.11369351	0.493533783	30.4756129	30.4756129	30.4756129	30.315	30.558	30.524	30.329	30.331	30.445	31.049	31.138	31.068	30.856	30.707	30.551	30.722	30.649	30.766	30.566	30.313	30.243	30.206	30.338	30.704	30.634	30.569	30.35	30.267	30.033	30.155	30.136	30.128	29.983	30.111	30.287	30.31
130.4164876	30.81601652	1	2016	9	1	3	2	0.039848737	0.298680709	0.0912648	28.36159875	28.38872648	0.470875944	28.01033333	28.01033333	28.01033333	28.505	28.903	29.163	29.218	29.274	29.606	29.784	29.78	29.751	29.771	29.813	30.306	30.545	30.477	30.285	30.229	30.099	30.263	30.241	29.967	30.092	30.545	30.523	30.619	30.187	29.664	29.101	29.054	29.215	29.577	29.468	29.413	29.012
124.0923786	24.42145605	3	2016	9	1	3	4	0.049294341	0.29424059	0.012254106	29.26205546	29.43487751	0.515218255	28.4766	28.4766	28.4766	29.84	30.181	30.63	30.568	30.387	30.463	30.4	30.845	31.091	31.218	31.026	30.965	31.151	31.158	31.004	30.855	30.481	30.473	30.426	30.488	30.43	31.268	31.249	31.154	30.721	30.138	30.117	30.165	30.292	30.488	30.501	30.493	30.529
132.7325919	32.7787506	1	2016	9	1	2	3	0.050084595	0.260844373	0.311393297	27.60300174	27.64008456	0.535383504	27.05767781	25.85498072	25.85498072	27.7806349	27.63011335	27.57206523	27.82284213	28.53367445	28.86525692	28.92510258	28.99801353	29.06358893	29.08391873	29.20180763	29.36525232	29.31466996	29.30132405	29.42733113	29.21319817	29.67097729	29.73782051	29.66880186	29.30764067	29.04526343	28.85449757	28.84562617	28.97253642	29.19097142	29.39066399	29.2552958	29.11813018	28.83378787	28.15546744	28.26133958	28.35630382	28.8430198
125.3426756	24.7185849	1	2016	9	1	2	2	0.040368484	0.299149842	0.051451535	29.03361762	29.18947482	0.499675371	29.01763333	29.01763333	29.01763333	30.278	30.227	30.244	30.323	30.497	30.513	30.454	30.866	30.991	30.879	30.849	30.759	30.721	30.748	30.55	30.783	30.81	30.741	30.607	30.273	30.289	30.813	30.79	30.724	30.469	30.233	30.06	30.131	30.141	30.127	29.99	30.07	30.114
125.2768056	25.00638889	2	2016	9	2	3	4	0.057947579	0.323077677	0.062405643	28.9652634	29.1356834	0.540681055	28.90426667	28.90426667	28.90426667	30.146	29.909	29.76	29.686	29.849	30.005	30.514	30.68	30.865	30.964	30.635	31.206	31.315	30.96	30.575	30.527	30.62	30.304	30.118	30.106	30.233	30.222	30.632	30.616	30.581	30.454	30.086	29.879	30.047	30.037	30.039	30.131	30.154
125.2768056	24.98563889	2	2016	9	2	3	4	0.067450619	0.321906319	0.103330775	28.94394675	29.11673351	0.540681883	28.90043333	28.90043333	28.90043333	30.126	29.89	29.732	29.691	29.841	30.032	30.399	30.596	30.84	30.922	30.599	31.034	31.251	30.928	30.484	30.465	30.561	30.255	30.191	30.081	30.18	30.193	30.628	30.555	30.499	30.418	30.081	29.869	30.044	30.035	30.013	30.042	30.072
125.2768056	24.98563889	2	2016	9	2	3	4	0.067450619	0.321906319	0.103330775	28.94394675	29.11673351	0.540681883	28.90043333	28.90043333	28.90043333	30.126	29.89	29.732	29.691	29.841	30.032	30.399	30.596	30.84	30.922	30.599	31.034	31.251	30.928	30.484	30.465	30.561	30.255	30.191	30.081	30.18	30.193	30.628	30.555	30.499	30.418	30.081	29.869	30.044	30.035	30.013	30.042	30.072
124.1254234	24.48261807	2	2016	9	2	3	13	0.046851508	0.307419811	0.023171472	29.21633197	29.39316068	0.5250565	28.48146667	28.48146667	28.48146667	30.158	29.88	30.067	30.619	30.541	30.285	30.417	30.501	30.75	31.04	31.25	31.078	31.181	31.27	30.944	30.792	30.764	30.401	30.39	30.342	30.444	30.411	31.263	31.109	30.925	30.817	30.159	30.18	30.29	30.305	30.494	30.484	30.446
124.1098022	24.45480663	2	2016	9	2	3	10	0.046806488	0.293476777	0.012254106	29.23374684	29.41000566	0.521872348	28.46406667	28.46406667	28.46406667	30.117	29.86	30.127	30.621	30.544	30.341	30.443	30.423	30.748	31.053	31.252	31.046	31.055	31.173	31.047	30.914	30.813	30.451	30.448	30.381	30.463	30.419	31.268	31.171	31.019	30.785	30.16	30.156	30.23	30.305	30.503	30.499	30.462
124.0033722	24.36692592	2	2016	9	8	3	5	0.059765015	0.302044612	0.016630022	29.23927622	29.41568787	0.510023291	28.4458	28.4458	28.4458	29.479	29.425	29.382	30.265	30.264	30.155	29.973	29.764	30.242	30.507	30.445	30.304	30.319	30.394	31.14	31.226	31.347	31.138	30.918	31.153	31.019	30.754	30.713	30.702	30.683	30.493	30.528	30.454	31.212	31.161	31.102	30.643	30.067
124.0413094	24.36373593	2	2016	9	8	3	5	0.067695991	0.291831167	0.016630022	29.29095535	29.46560774	0.510301019	28.5173	28.5173	28.5173	29.5	29.443	29.39	30.313	30.282	30.168	29.989	29.796	30.26	30.526	30.49	30.379	30.407	30.417	31.149	31.284	31.317	31.138	31.002	31.183	31.138	30.838	30.793	30.692	30.657	30.565	30.556	30.458	31.245	31.253	31.219	30.61	30.142
124.08813	24.34167744	2	2016	9	8	3	5	0.093098215	0.297508344	0.046926449	29.27937349	29.45637558	0.51537352	28.57603333	28.57603333	28.57603333	29.529	29.463	29.4	30.38	30.24	30.068	30.013	29.859	30.246	30.505	30.5	30.435	30.41	30.433	31.013	31.295	31.258	31.002	30.913	31.196	31.191	30.884	30.796	30.679	30.642	30.635	30.594	30.465	31.278	31.228	31.15	30.527	30.175
127.3109436	26.23282381	1	2016	9	8	3	5	0.032233878	0.316031195	0.0617659	28.51833834	28.74033646	0.610216488	28.9995	28.9995	28.9995	29.35	29.47	29.7	29.744	30.103	30.249	30.182	29.903	29.615	29.526	29.644	29.962	29.518	29.445	30.142	30.392	30.843	30.613	30.265	30.191	30.283	30.503	30.714	30.139	29.933	29.811	29.853	29.716	29.658	29.448	29.387	29.488	30.002
124.1123772	24.41620417	2	2016	9	9	2	6	0.051280722	0.297213729	0.024407197	29.26031999	29.43558692	0.518062019	28.49216667	28.49216667	28.49216667	29.49	29.515	29.479	29.404	30.347	30.219	30.177	30.115	29.861	30.178	30.622	30.551	30.361	30.458	30.466	30.836	31.09	31.208	31.062	30.999	31.164	31.138	30.966	30.82	30.494	30.485	30.434	30.493	30.433	31.27	31.215	31.102	30.702
124.1128922	24.4041678	2	2016	9	9	3	6	0.054309525	0.301227714	0.024407197	29.27313711	29.44501163	0.512962077	28.51206667	28.51206667	28.51206667	29.493	29.521	29.477	29.404	30.359	30.225	30.177	30.1	29.862	30.204	30.609	30.55	30.381	30.458	30.501	30.868	31.112	31.2	31.076	30.988	31.182	31.182	30.981	30.833	30.529	30.515	30.478	30.516	30.441	31.273	31.245	31.16	30.655
124.0002823	24.36609715	2	2016	9	10	3	6	0.059692831	0.302044612	0.016630022	29.23927622	29.41568787	0.510023291	28.4458	28.4458	28.4458	29.287	29.426	29.479	29.425	29.382	30.265	30.264	30.155	29.973	29.764	30.242	30.507	30.445	30.304	30.319	30.394	31.14	31.226	31.347	31.138	30.918	31.153	31.019	30.754	30.713	30.702	30.683	30.493	30.528	30.454	31.212	31.161	31.102
123.8900757	24.40338617	2	2016	9	10	2	12	0.042400712	0.291305343	0.016131381	29.11704663	29.30799743	0.53649348	28.29563333	28.29563333	28.29563333	29.273	29.359	29.426	29.377	29.359	30.141	30.064	30.047	29.974	29.717	29.965	30.492	30.478	30.347	30.444	30.404	30.967	31.046	31.26	30.902	30.85	30.925	30.841	30.53	30.42	30.331	30.375	30.461	30.521	30.433	31.115	30.875	30.774
123.9383984	24.37915347	2	2016	9	10	3	2	0.047960792	0.29157917	0.011629015	29.13888138	29.32061525	0.524311003	28.35373333	28.35373333	28.35373333	29.271	29.39	29.45	29.398	29.369	30.189	30.066	29.948	29.957	29.742	30.152	30.571	30.518	30.319	30.36	30.415	31.06	31.115	31.291	30.924	30.766	30.884	30.771	30.464	30.511	30.569	30.553	30.403	30.506	30.449	31.154	30.901	30.75
128.0747509	26.53263692	1	2016	9	11	2	15	0.034360664	0.312821486	0.090186787	28.58345975	28.77669541	0.592561217	28.90396667	28.90396667	28.90396667	29.197	29.285	28.798	28.885	28.942	29.466	29.661	29.579	29.463	29.468	29.61	29.664	29.451	29.51	29.831	30.032	30.234	30.272	30.258	30.546	30.647	30.5	30.314	30.159	30.525	30.568	30.173	30.131	30.112	29.85	29.578	29.414	29.42
128.0182958	26.71550291	1	2016	9	12	3	1	0.033706096	0.31266833	0.046426625	28.48273363	28.73568226	0.67073373	28.761	28.761	28.761	29.284	29.237	29.132	28.983	28.938	28.941	29.13	29.124	29.258	29.377	29.262	29.619	29.429	29.336	29.462	29.522	29.336	29.416	29.811	30.184	30.318	30.202	30.046	30.016	30.494	30.765	30.62	29.852	29.758	29.726	29.781	29.753	29.493
124.0999317	24.42339419	2	2016	9	13	2	5	0.049259673	0.298415596	0.012254106	29.26278925	29.43685771	0.516572902	28.48403333	28.48403333	28.48403333	29.125	29.112	29.181	29.331	29.483	29.511	29.475	29.403	30.337	30.231	30.199	30.118	29.85	30.18	30.626	30.56	30.376	30.464	30.434	30.836	31.089	31.209	31.041	30.981	31.157	31.153	30.994	30.84	30.49	30.482	30.431	30.491	30.431
127.7018487	26.27625379	1	2016	9	15	2	0.3	0.039140522	0.306038308	0.030830655	28.51957982	28.75953225	0.639687486	28.9308	28.9308	28.9308	28.528	29.007	29.274	29.285	29.218	29.15	29.022	29.222	29.264	29.835	29.969	29.799	29.696	29.646	29.725	29.394	29.298	29.456	29.513	29.362	29.491	29.705	30.168	30.801	30.362	29.964	29.855	30.033	30.83	30.805	30.26	30.064	29.795
124.2049885	24.34310851	2	2016	9	19	3	8	0.040704734	0.297439957	0.07549867	29.17833872	29.33320829	0.504757508	28.70626667	28.70626667	28.70626667	27.775	27.681	27.485	27.575	28.22	29.263	29.236	29.177	29.232	29.393	29.591	29.579	29.505	29.418	30.522	30.387	30.258	30.167	30.004	30.222	30.449	30.433	30.5	30.561	30.629	30.972	31.237	31.426	31.377	31.067	31.068	30.891	30.614
124.1032791	24.30939992	2	2016	9	20	3	12	0.117892418	0.303427659	0.046538484	29.25693359	29.43570623	0.520762439	28.62746667	28.62746667	28.62746667	27.203	27.69	27.606	27.481	27.567	28.137	29.276	29.101	29.144	29.243	29.321	29.52	29.542	29.464	29.402	30.412	30.239	30.022	30.008	29.894	30.239	30.431	30.463	30.458	30.423	30.403	30.755	31.215	31.249	31.005	30.796	30.961	31.043
124.105854	24.42714534	2	2016	9	22	2	5	0.048572962	0.295462146	0.012254106	29.25126286	29.4271937	0.519408401	28.4825	28.4825	28.4825	27.174	27.212	27.237	27.552	27.426	27.199	27.268	28.056	29.441	29.139	29.12	29.186	29.336	29.489	29.512	29.48	29.405	30.341	30.217	30.156	30.117	29.86	30.163	30.624	30.549	30.353	30.449	30.444	30.807	31.076	31.222	31.055	31.013
127.1426725	26.3550359	1	2016	9	22	2	0	0.02855251	0.305500812	0.073923929	28.73910674	28.94926636	0.611861416	29.098	29.098	29.098	27.937	28.047	28.197	28.469	28.944	28.906	28.833	28.842	29.215	29.466	29.414	29.434	29.002	29.21	29.452	29.582	29.567	29.603	29.676	30.034	30.087	29.921	29.81	29.72	30.014	29.832	29.59	29.882	30.413	30.492	30.727	30.754	30.483
127.9401577	26.70727995	1	2016	9	22	3	1.5	0.031330197	0.316364886	0.045333825	28.41497882	28.69845682	0.687194492	28.76326667	28.76326667	28.76326667	28.026	28.297	28.561	28.764	28.924	29.001	29.09	28.962	28.968	29.216	29.196	29.205	29.126	29.046	29.038	28.996	29.126	29.123	29.236	29.374	29.284	29.569	29.363	29.272	29.285	29.311	29.25	29.326	29.855	30.081	30.467	30.266	30.073
123.7209892	24.28006382	2	2016	9	23	2	8	0.027035914	0.282665522	0.090336256	29.14824911	29.3003078	0.507394529	28.4085	28.4085	28.4085	27.377	27.221	27.149	26.968	27.131	27.178	27.303	27.352	27.537	29.49	29.378	29.29	29.283	29.444	29.378	29.368	29.324	29.397	30.101	29.948	29.941	29.925	29.856	30.146	30.528	30.515	30.39	30.618	30.654	31.081	31.221	31.597	31.42
132.7325451	32.77836516	1	2016	9	23	2	1	0.050049168	0.260844373	0.311393297	27.60330995	27.64040913	0.535432212	27.05837962	25.85566213	25.85566213	26.74393755	26.42482781	26.30493192	25.8793756	26.18779198	26.67892904	27.13546762	27.18489183	26.92312754	26.89175023	26.9411357	27.87050675	27.92590333	27.81876833	27.66515952	27.63840071	27.36131233	27.27324317	27.16947657	27.20363609	27.46843196	27.47417358	27.78217432	27.63104938	27.5726649	27.82416269	28.53380746	28.86547504	28.92582164	28.99889012	29.06457387	29.08469717	29.20253786
132.6299943	32.76702227	1	2016	9	23	3	1	0.053312566	0.266140744	0.275613668	27.53533193	27.5743689	0.532099301	26.9181	26.9181	26.9181	26.384	25.968	25.675	25.486	25.846	26.595	27.06	27.144	26.898	26.864	26.895	27.897	27.942	27.823	27.601	27.534	27.301	27.246	27.191	27.184	27.382	27.547	27.664	27.631	27.555	27.493	28.536	28.863	28.763	28.725	28.931	29.026	29.228
124.0718651	24.42636386	2	2016	9	30	2	5	0.046718313	0.296788688	0.012254106	29.24459612	29.41730183	0.517811438	28.45436667	28.45436667	28.45436667	27.762	27.69	27.667	27.749	27.62	27.178	27.148	27.195	27.094	27.114	27.181	27.498	27.382	27.174	27.238	28.009	29.468	29.14	29.179	29.264	29.339	29.461	29.496	29.463	29.398	30.305	30.253	30.208	30.135	29.823	30.165	30.626	30.571
128.0143744	26.71471946	1	2016	10	1	2	1	0.033487841	0.244841726	0.046426625	28.48289066	28.7396287	0.672002818	28.03622437	28.03622437	28.03622437	28.361	28.132	28.215	28.002	28.01	27.938	27.879	27.876	27.881	28.154	28.559	28.764	29.078	29.199	29.187	28.893	28.977	29.276	29.271	29.229	29.13	28.979	28.949	28.947	29.14	29.14	29.267	29.386	29.277	29.607	29.382	29.285	29.405
124.1231918	24.48371165	2	2016	10	1	3	12	0.046468139	0.261645776	0.012254106	29.21806732	29.39460801	0.524827369	27.86254883	27.86254883	27.86254883	27.661	27.531	27.645	27.785	27.761	27.355	27.272	27.185	27.081	27.158	27.269	27.522	27.377	27.107	27.16	28.039	29.515	29.194	29.217	29.278	29.36	29.491	29.499	29.487	29.409	30.337	30.252	30.192	30.148	29.869	30.062	30.609	30.538
124.1029358	24.31252871	2	2016	10	2	3	13	0.11702206	0.270385532	0.046538484	29.25693359	29.43570623	0.520762439	28.05328369	28.05328369	28.05328369	28.044	28.07	27.929	27.744	28.108	27.914	27.749	27.7	27.713	27.581	27.203	27.69	27.606	27.481	27.567	28.137	29.276	29.101	29.144	29.243	29.321	29.52	29.542	29.464	29.402	30.412	30.239	30.022	30.008	29.894	30.239	30.431	30.463
124.1664934	24.32273583	2	2016	10	4	3	10	0.098357926	0.275620893	0.073825027	29.20117674	29.36041446	0.506267206	28.04867554	28.04867554	28.04867554	28.03	27.996	27.693	27.635	28.374	28.18	27.913	27.896	27.853	27.706	27.307	27.769	27.681	27.513	27.602	28.209	29.252	29.198	29.16	29.225	29.373	29.576	29.572	29.492	29.413	30.496	30.338	30.091	30.027	29.955	30.22	30.445	30.437
124.1044807	24.31237227	2	2016	10	9	2	12	0.118182818	0.270385532	0.046538484	29.25693359	29.43570623	0.520762439	28.05328369	28.05328369	28.05328369	28.044	28.07	27.929	27.744	28.108	27.914	27.749	27.7	27.713	27.581	27.203	27.69	27.606	27.481	27.567	28.137	29.276	29.101	29.144	29.243	29.321	29.52	29.542	29.464	29.402	30.412	30.239	30.022	30.008	29.894	30.239	30.431	30.463
[truncated: 51 more columns]
