# Supplementary material for: High-resolution modeling of thermal thresholds and environmental influences on coral bleaching for local and regional reef management
Source: PeerJ. 2018 Feb 16;6:e4382. doi: 10.7717/peerj.4382 (PMC5817939; doi:10.7717/peerj.4382)
Supplement: Supplemental Information 5 — Three text files are included with detailed explanations. [file peerj-06-4382-s005.zip]

Archive with 2 entries (2 files):
- Supple_Code2.txt
- Supple_Code1.txt
