# Supplementary material for: High-resolution modeling of thermal thresholds and environmental influences on coral bleaching for local and regional reef management
Source: PeerJ. 2018 Feb 16;6:e4382. doi: 10.7717/peerj.4382 (PMC5817939; doi:10.7717/peerj.4382)
Supplement: Supplemental Information 5 — Three text files are included with detailed explanations. [file peerj-06-4382-s005.zip › Supple_Code2.txt]

# Load required R packages, which should be installed if not yet
require(raster)
require(maptools)
require(gstat)
require(dismo)
require(randomForest)
require(pROC)
require(rminer)

direct <- "#DIRECTRY where the Data_S1.csv and Supple_Code1.txt islocated"
d <- read.csv(paste0(direct, "Data_S1.csv"))	

# Read the file by executing the command
source(paste0(direct, "Supple_Code1.txt"))


# Transform bleaching observations to binary response
d$rank2 <- 0
d$rank2[d$severity_rank > 0] <- 1


############## (not run) Additional function ######################
# function extracting 84 days of daily sst data from each raster file
# the extracted SSTs (sst1 to sst84) are added to the original dataset
# (note that Data_S1.csv already includes 84 days of daily SST data)
# sst1 is the sst at the observed day, and sst84 is 83 days before the obseraved day

############## (this function is just a helper for other scientists to obtain these SST data)
# prepare daily SST files as "YYYY-MM-DD.tif" in SST_DIRECTRY
# file of the bleaching observations must include fields of Latitude, Longitude, year, month, day

#d.add <- sst84days(d, dir.sst="SST_DIRECTRY", lat="Latitude", lon="Longitude", yr="year", mo="month", dy="day", extention=".tif")

# attention: it takes a few hours to comupte


############## (not run) Additional function ######################
# function extracting monthly UV-B data from each monthly raster file
# the extracted UV-B data are added to the original dataset
# prepare monthly UV-B files as "YYYY-MM.tif" in UVB_DIRECTRY
# file of the bleaching observations must include fields of Latitude, Longitude, year, month

#d.add.UV <- uv.mo.extr(d, dir.uv="UVB_DIRECTRY", lat="Latitude", lon="Longitude", yr="year", mo="month", extention=".tif")


# Bleaching observations when DHW not exceeding zero were regarded as "bleaching" not induced by thermal stress
d.sst.mx <- apply(d[,paste0("sst",1:84)],1,max)
d$rank2[d$rank2==1 & d.sst.mx < d$MMM+1] <- 0 

# Add DCW to the dataset
d$DCW <- DCWd(d)


######## Add standard thermal indices
d$wSST <- wSST(d) # weekly SST
d$DHM <- DHMd(d) # DHM
d$DHW <- DHWd(d) # DHW
d$DHWd3rd <- DHWd(d,index=2) # DHW using MMMmax as the baseline SST climatology (Donner, 2011)
d$DHW2 <- DHWd2(d) # DHW using the historical SST variability as the filtering threshold


########## Check spatial autocorrelation
require(spdep)
rf. <- suppressWarnings(randomForest(rank2 ~ DHW, data=d))
resid <- cbind(d[,c("Longitude","Latitude")], resid=predict(rf., d) - d$rank2)
coordinates(resid) <- ~Longitude+Latitude
projection(resid) <- CRS("+proj=longlat +ellps=WGS84 +datum=WGS84") 
# show correlation within 0.5, 1, 5, 10, 20 km distance
sapply(c(0.5, 1,5,10,20), function(dist) as.numeric(unlist(moran.test(c(resid@data$resid), nb2listw(dnearneigh(resid, d1=0, d2=dist), zero.policy=T), zero.policy=T))[1:2]) )
# correlation (upper)
# P-value (lower)
 


 
##############################################################################################################################################


# Fig 1: number of data
ex <- extent(c(122.9,143,24,36)) # southern Japan
ex.ryu <- extent(c(122.9,128.5,24,27)) # Ryukyu Islands
base <- raster(res=0.01, ex=ex)
base.ryu <- raster(res=0.01, ex=ex.ryu)

d.pres <- d[d$rank2==1,c("rank2","Longitude", "Latitude")]
d.abs <- d[d$rank2==0,c("rank2","Longitude", "Latitude")]
d.abs$rank2 <- 1
coordinates(d.pres) <- c("Longitude", "Latitude")
coordinates(d.abs) <- c("Longitude", "Latitude")

japanS <- readShapeSpatial("directry_for_Japan_map_shapefile/filename.shp") 
# set your directry and filename (Japan map data is available at http://www.gsi.go.jp/ENGLISH/index.html)
nums.p <- log10(rasterize(d.pres, raster(ex=ex, res=0.5), fun=sum)[[2]])
nums.a <- log10(rasterize(d.abs, raster(ex=ex, res=0.5), fun=sum)[[2]])
nums.p.ryu <- log10(rasterize(d.pres, raster(ex=ex, res=0.1), fun=sum)[[2]])
nums.a.ryu <- log10(rasterize(d.abs, raster(ex=ex, res=0.1), fun=sum)[[2]])

col.grs <- colorRampPalette(c("#E5F5E0", "#C7E9C0", "#A1D99B", "#74C476", "#41AB5D", "#238B45", "#005A32"))
col.bls <- colorRampPalette(c("#F1EEF6", "#D0D1E6", "#A6BDDB", "#74A9CF", "#3690C0", "#0570B0", "#034E7B"))
 par(mfrow=c(2,2))
 
# occurrence Num sourhern Japan
 plot(nums.p, col=col.grs(100), zlim=c(0,2) )
 plot(crop(japanS,ex), col=gray(0.3), border=gray(0.3), lwd=0.1, xlim=c(ex@xmin, ex@xmax), ylim=c(ex@ymin, ex@ymax), add=T)
 
# absent Num sourhern Japan
 plot(nums.a, col=col.grs(100), zlim=c(0,2) )
 plot(crop(japanS,ex), col=gray(0.3), border=gray(0.3), lwd=0.1, xlim=c(ex@xmin, ex@xmax), ylim=c(ex@ymin, ex@ymax), add=T)
 
# occurrence Num Ryukyu
 plot(crop(nums.p.ryu, ex.ryu), col=col.bls(100), zlim=c(0,1.5) )
 plot(crop(japanS,ex.ryu), col=gray(0.3), border=gray(0.3), lwd=0.1, xlim=c(ex.ryu@xmin, ex.ryu@xmax), ylim=c(ex.ryu@ymin, ex.ryu@ymax), add=T)
 
# absent Num Ryukyu
 plot(crop(nums.a.ryu, ex.ryu), col=col.bls(100), zlim=c(0,1.5) )
 plot(crop(japanS,ex.ryu), col=gray(0.3), border=gray(0.3), lwd=0.1, xlim=c(ex.ryu@xmin, ex.ryu@xmax), ylim=c(ex.ryu@ymin, ex.ryu@ymax), add=T)
 
 
##############################################################################################################################################


# Fig.2: univariate response curve
coef.pred0 <- function(evals) {
	names(evals)[ncol(evals)] <- "Slope"
	cbind(apply(evals[,c("eval.thres","Intercept","Slope")],2,mean), apply(evals[,c("eval.thres","Intercept","Slope")],2,sd)/(10-1))
}

coef.pred0rf <- function(evals)	c(mean(evals$eval.thres), sd(evals$eval.thres)/(10-1))

coef.pred <- function(evals, var.name, d=d) {
	names(evals)[ncol(evals)] <- "Slope"
	summ <- data.frame(cbind(mean=apply(evals[,c("eval.thres","Intercept","Slope")],2,mean), 
		lower=apply(evals[,c("eval.thres","Intercept","Slope")],2,quantile,0.025),
		upper=apply(evals[,c("eval.thres","Intercept","Slope")],2,quantile,0.97)))
	x.var <- d[,var.name]
	p.var <- seq(min(x.var) - 0.1*min(x.var), max(x.var) + 0.1*max(x.var), (max(x.var) + 0.1*max(x.var) - (min(x.var) - 0.1*min(x.var)))/100)
	p.me <- plogis(summ[2,1] + summ[3,1]*p.var)
	p.lw <- apply(rbind(plogis(summ[2,2] + summ[3,2]*p.var), plogis(summ[2,3] + summ[3,3]*p.var)),2,min)
	p.up <- apply(rbind(plogis(summ[2,2] + summ[3,2]*p.var), plogis(summ[2,3] + summ[3,3]*p.var)),2,max)
	preds <- data.frame(x=p.var, me=p.me, lw=p.lw, up=p.up, thres=summ[1,1], thres.x=p.var[which.min(abs(p.me - summ[1,1]))])
return(preds) }

prd.singls <- rbind(
data.frame(metrs="moSST", coef.pred(evals=mod.eval(d=d, metrs=1, model=1, expls=NA),d=d,var.name="moSST")),
data.frame(metrs="wSST", coef.pred(mod.eval(d=d, metrs=2, model=1, expls=NA),d=d,var.name="wSST")),
data.frame(metrs="DHM", coef.pred(mod.eval(d=d, metrs=3, model=1, expls=NA),d=d,var.name="DHM")),
data.frame(metrs="DHW", coef.pred(mod.eval(d=d, metrs=4, model=1, expls=NA),d=d,var.name="DHW")),
data.frame(metrs="DHW2", coef.pred(mod.eval(d=d, metrs=5, model=1, expls=NA),d=d,var.name="DHWd2nd")),
data.frame(metrs="DHW3", coef.pred(mod.eval(d=d, metrs=6, model=1, expls=NA),d=d,var.name="DHWd3rd")),
data.frame(metrs="DCW", coef.pred(mod.eval(d=d, metrs=7, model=1, expls="DCW"),d=d,var.name="DCW")),
data.frame(metrs="SST_SD", coef.pred(mod.eval(d=d, metrs=7, model=1, expls="SST_SD"),d=d,var.name="SST_SD")),
data.frame(metrs="UV_B", coef.pred(mod.eval(d=d, metrs=7, model=1, expls="UV_B"),d=d,var.name="UV_B")),
data.frame(metrs="K490", coef.pred(mod.eval(d=d, metrs=7, model=1, expls="K490"),d=d,var.name="K490")),
data.frame(metrs="depth", coef.pred(mod.eval(d=d, metrs=7, model=1, expls="depth"),d=d,var.name="depth")),
data.frame(metrs="Speed_current", coef.pred(mod.eval(d=d, metrs=7, model=1, expls="Speed_current"),d=d,var.name="Speed_current"))
)

prd.singls$metrs <- factor(prd.singls$metrs, levels=c("moSST","wSST","DHM","DHW","DHW2","DHW3","DCW","SST_SD","UV_B","K490","depth","Speed_current"))

eval.singls <- unique(prd.singls[,c("metrs","thres","thres.x")])
dgg <- d[,c("rank2","moSST","wSST","DHM","DHW","DHWd2nd","DHWd3rd","DCW","SST_SD","UV_B","K490","depth","Speed_current")]
names(dgg)[names(dgg)=="DHWd2nd"] <- "DHW2"
names(dgg)[names(dgg)=="DHWd3rd"] <- "DHW3"
dgg <- melt(dgg, id.var="rank2")
names(dgg)[names(dgg)=="variable"] <- "metrs"
dgg$metrs <- factor(dgg$metrs, levels=c("moSST","wSST","DHM","DHW","DHW2","DHW3","DCW","SST_SD","UV_B","K490","depth","Speed_current"))

ggplot(prd.singls, aes(x=x, y=me)) + geom_ribbon(aes(ymin=lw, ymax=up), fill=gray(0.8)) + geom_line(size=1.5) + geom_point(data=dgg, aes(x=value, y=rank2), pch=21, fill=1, alpha=0.3) + geom_vline(data=eval.singls, aes(xintercept=thres.x), linetype="dashed") + facet_wrap(~ metrs, scale="free")
# ggsave("your_directry/filename.extention", width=28, height=24)
 
 
##############################################################################################################################################


# Fig. 3 model importance
mod.imprt <- function(d, resp="rank2", expls=c("DHW","DCW","UV_B","K490","SST_SD","depth","Speed_current"), num.k=10) {
imps <- NULL
for (k in 1:num.k) {
set.seed(k)
inTrain <- kfold(d[,resp], 3) # use 1/3 data for evaluation
inTrain[inTrain==k] <- 1 # set 1 for testing year
d.tra <- d[inTrain!=1,] # training data
d.tes <- d[inTrain==1,]
test.pr <- d.tes[d.tes[,resp]==1,]
test.ab <- d.tes[d.tes[,resp]==0,]
d.tra.focal <- d.tra[, c(resp,expls)]

formul <- as.formula(paste(resp,"~",paste(expls, collapse=" + ")))
model.g <- glm(formul, family = binomial, data=d.tra.focal) 
model.r <- suppressWarnings(randomForest(formul, data=d.tra.focal))	
imp.g <- as.matrix(MuMIn::importance(subset(dredge(model.g))))*100
imp.g <- data.frame(cv=k, model="G",var=rownames(imp.g), vip=c(imp.g))
imp.r <- randomForest::importance(model.r)
imp.r <- imp.r/max(imp.r)*100
imp.r <- imp.r[order(imp.r, decreasing=TRUE),]
imp.r <- data.frame(cv=k, model="R",var=names(imp.r), vip=imp.r)
imps <- rbind(imps, imp.g, imp.r)
}
return(imps)}

imps <- mod.imprt(d)
imps$var <- factor(imps$var, levels=rev(c("DHW","DCW","UV_B","K490","SST_SD","Speed_current","depth")))
ggplot(imps, aes(x=var,y=vip)) + geom_boxplot(fill=gray(0.8), lwd=1) + facet_wrap(~ model) + coord_flip()
# ggsave("your_directry/filename.extention", width=28, height=10, unit="cm")
 
 
##############################################################################################################################################


######## Evaluating the prediction by the standard thermal indices (using the test data for the cross-validations)
mod.eval0(d, metrs=1)  
# metrs=1: monthly SST; =2: weekly SST; =3: DHM; =4: DHW; 
# =5: DHW using the historical SST variability as the filtering threshold
# =6: DHW using MMMmax as the baseline SST climatology (Donner, 2011)
# =7: DHW using the historical SST variability as the bleaching alert threshold (Donner, 2011)


######## Optimizing evaluation threshold using cross-validations
# model=1: GLM; =2: RF; expls=NA: thermal index only model
mod.eval(d=d, metrs=1, model=1, expls=NA)
# monthly SST (metrs=1)
 
mod.eval(d=d, metrs=4, model=2, expls=c("DCW","UV_B","SST_SD","K490","speed_current","depth"))
# RF model using DHW and the all other variables
 
mod.eval(d=d, metrs=4, model=2, thress=0.97, expls=c("DCW","UV_B","SST_SD","K490","Speed_current"))
# RF model using DHW with the optimized filtering threshold (MMM + 0.97) together with 
# DCW, UV, historical SST variability, water turbidity, and speed of current


######## Optimizing set of explanatory variables for models using SSTs or none of thermal index

#### attention following code may take a few to several days for running
null.multi <- sst.mod.sel(d=d, std.thres=TRUE, metrs=7, expls=c("SST_SD","K490","depth","Speed_current"), ex.fix=c("DCW","UV_B"))
mSST.multi <- sst.mod.sel(d=d, std.thres=TRUE, metrs=1, expls=c("SST_SD","K490","depth","Speed_current"), ex.fix=c("DCW","UV_B"))
wSST.multi <- sst.mod.sel(d=d, std.thres=TRUE, metrs=2, expls=c("SST_SD","K490","depth","Speed_current"), ex.fix=c("DCW","UV_B"))
DHM.multi <- suppressWarnings(sst.mod.sel(d=d, std.thres=FALSE, metrs=3, expls=c("SST_SD","K490","depth","Speed_current"), ex.fix=c("DCW","UV_B")))
DHWd.multi <- sst.mod.sel(d=d, std.thres=FALSE, metrs=4, expls=c("SST_SD","K490","depth","Speed_current"), ex.fix=c("DCW","UV_B"))
DHWd2.multi <- sst.mod.sel(d=d, std.thres=FALSE, metrs=5, expls=c("SST_SD","K490","depth","Speed_current"), ex.fix=c("DCW","UV_B"))
DHWd3.multi <- sst.mod.sel(d=d, std.thres=FALSE, metrs=6, expls=c("SST_SD","K490","depth","Speed_current"), ex.fix=c("DCW","UV_B"))


######## Optimizing filtering threshold and set of explanatory variables for models using DHWs or DHM 
sel.DHWd.opt <- sst.mod.sel(d=d, std.thres=FALSE, metrs=4, expls=c("K490","depth","SST_SD","Speed_current"), ex.fix=c("DCW","UV_B"))
# attention: it takes several hours to compute

sel.DHWd.single <- sel.DHWd.opt[sel.DHWd.opt$var.set=="",] # DHW only models
sel.DHWd.single[which.max(sel.DHWd.single$me.glm),] # GLM using DHW only with the optimized filtering threshold
sel.DHWd.single[which.max(sel.DHWd.single$me.rf),] # GLM using DHW only with the optimized filtering threshold

sel.DHWd.std <- sel.DHWd.opt[sel.DHWd.opt$thres==1,] # DHW with the standard filtering threshold
sel.DHWd.std[which.max(sel.DHWd.std$me.glm),]
# obtain the maximized TSS in GLM and variable set to maximize the TSS
sel.DHWd.std[which.max(sel.DHWd.std$me.rf),]
# obtain the maximized TSS in RF and variable set to maximize the TSS

sel.DHWd.opt[which.max(sel.DHWd.opt$me.glm),]
# obtain the maximized TSS in GLM, the optimized filtering threshold and variable set to maximize the TSS
sel.DHWd.opt[which.max(sel.DHWd.opt$me.rf),]
# obtain the maximized TSS in RF, the optimized filtering threshold and variable set to maximize the TSS


# Fig.4
max.po.glm <- data.frame(index=rep(c("DHM","DHW","DHW2","DHW3"),each=4), sgl_mlt=rep(c("full","mstd","sgl","std"),4),
thres=c(DHM.multi$thres[which.max(DHM.multi$me.glm)],1,DHM.multi.sgl$thres[which.max(DHM.multi.sgl$me.glm)],1,
	DHWd.multi$thres[which.max(DHWd.multi$me.glm)],1,DHWd.multi.sgl$thres[which.max(DHWd.multi.sgl$me.glm)],1,
	DHWd2.multi$thres[which.max(DHWd2.multi$me.glm)],1,DHWd2.multi.sgl$thres[which.max(DHWd2.multi.sgl$me.glm)],1,
	DHWd3.multi$thres[which.max(DHWd3.multi$me.glm)],1, DHWd3.multi.sgl$thres[which.max(DHWd3.multi.sgl$me.glm)],1),
me.glm=c(max(DHM.multi$me.glm), max(DHM.multi1$me.glm), max(DHM.multi.sgl$me.glm), DHM.multi.sgl$me.glm[DHM.multi.sgl$thres==1],
	max(DHWd.multi$me.glm), max(DHWd.multi1$me.glm), max(DHWd.multi.sgl$me.glm), DHWd.multi.sgl$me.glm[DHWd.multi.sgl$thres==1],
	max(DHWd2.multi$me.glm), max(DHWd2.multi1$me.glm), max(DHWd2.multi.sgl$me.glm), DHWd2.multi.sgl$me.glm[DHWd2.multi.sgl$thres==1][1],
	max(DHWd3.multi$me.glm),max(DHWd3.multi1$me.glm), max(DHWd3.multi.sgl$me.glm),DHWd3.multi.sgl$me.glm[DHWd3.multi.sgl$thres==1]))

max.po.rf <- data.frame(index=rep(c("DHM","DHW","DHW2","DHW3"),each=4), sgl_mlt=rep(c("full","mstd","sgl","std"),4),
thres=c(DHM.multi$thres[which.max(DHM.multi$me.rf)],1,DHM.multi.sgl$thres[which.max(DHM.multi.sgl$me.rf)],1,
	DHWd.multi$thres[which.max(DHWd.multi$me.rf)],1,DHWd.multi.sgl$thres[which.max(DHWd.multi.sgl$me.rf)],1,
	DHWd2.multi$thres[which.max(DHWd2.multi$me.rf)],1,DHWd2.multi.sgl$thres[which.max(DHWd2.multi.sgl$me.rf)],1,
	DHWd3.multi$thres[which.max(DHWd3.multi$me.rf)],1, DHWd3.multi.sgl$thres[which.max(DHWd3.multi.sgl$me.rf)],1),
me.rf=c(max(DHM.multi$me.rf), max(DHM.multi1$me.rf), max(DHM.multi.sgl$me.rf), DHM.multi.sgl$me.rf[DHM.multi.sgl$thres==1],
	max(DHWd.multi$me.rf), max(DHWd.multi1$me.rf), max(DHWd.multi.sgl$me.rf), DHWd.multi.sgl$me.rf[DHWd.multi.sgl$thres==1],
	max(DHWd2.multi$me.rf), max(DHWd2.multi1$me.rf), max(DHWd2.multi.sgl$me.rf), DHWd2.multi.sgl$me.rf[DHWd2.multi.sgl$thres==1][1],
	max(DHWd3.multi$me.rf),max(DHWd3.multi1$me.rf), max(DHWd3.multi.sgl$me.rf),DHWd3.multi.sgl$me.rf[DHWd3.multi.sgl$thres==1]))	

max.po.glm$sgl_mlt <- factor(max.po.glm$sgl_mlt, levels=c("std","sgl","mstd","full"))
max.po.rf$sgl_mlt <- factor(max.po.rf$sgl_mlt, levels=c("std","sgl","mstd","full"))
	
DHM.multi$index <- "DHM"
DHWd.multi$index <- "DHW"
DHWd2.multi$index <- "DHW2"
DHWd3.multi$index <- "DHW3"
DHW.sels <- rbind(DHM.multi, DHWd.multi, DHWd2.multi, DHWd3.multi)
DHW.sels$index <- factor(DHW.sels$index, levels=c("DHM","DHW","DHW3","DHW2"))
ggplot(DHW.sels, aes(x=thres,y=me.glm)) + geom_line(aes(colour=var.set)) + geom_point(data=max.po.glm,aes(fill=sgl_mlt),size=4.5,pch=21) + scale_fill_manual(values=c("#edf8b1","#7fcdbb", "#beaed4", "#1d91c0")) + facet_wrap(~ index, scale="free",ncol=4) + geom_vline(xintercept=1, linetype=2)�+ theme(legend.position="none")
# ggsave("your_directry/filename.extention", width=28, height=10, unit="cm")
ggplot(DHW.sels, aes(x=thres,y=me.rf)) + geom_line(aes(colour=var.set)) + geom_point(data=max.po.rf,aes(fill=sgl_mlt),size=4.5,pch=21) + scale_fill_manual(values=c("#edf8b1","#7fcdbb", "#beaed4", "#1d91c0")) + geom_vline(xintercept=1, linetype=2) + facet_wrap(~ index, scale="free",ncol=4) +  theme(legend.position="none")
# ggsave("your_directry/filename.extention", width=28, height=10, unit="cm")
 
 
##############################################################################################################################################


# Fig.5: model evaluation 
bl.eval2 <- rbind(
cbind(model="raw", expl="single", metrs="moSST", thress="std", data.frame(mod.eval0(d,1)), eval.thres=NA),
cbind(model="raw", expl="single", metrs="wSST", thress="std", data.frame(mod.eval0(d,2)), eval.thres=NA),
cbind(model="raw", expl="single", metrs="DHM", thress="std", data.frame(mod.eval0(d,3)), eval.thres=NA),
cbind(model="raw", expl="single", metrs="DHW", thress="std", data.frame(mod.eval0(d,4)), eval.thres=NA),
cbind(model="raw", expl="single", metrs="DHW2sd", thress="std", data.frame(mod.eval0(d,5)), eval.thres=NA),
cbind(model="raw", expl="single", metrs="DHW3", thress="std", data.frame(mod.eval0(d,6)), eval.thres=NA),
cbind(model="raw", expl="single", metrs="DHW2d", thress="std", data.frame(mod.eval0(d,7)), eval.thres=NA),

cbind(model="glm", expl="single", metrs="moSST", thress="opt", mod.eval(d=d, metrs=1, model=1, expls=NA)[,1:6]),
cbind(model="rf", expl="single", metrs="moSST", thress="opt", mod.eval(d=d, metrs=1, model=2, expls=NA)[,1:6]),
cbind(model="glm", expl="single", metrs="wSST", thress="opt", mod.eval(d=d, metrs=2, model=1, expls=NA)[,1:6]),
cbind(model="rf", expl="single", metrs="wSST", thress="opt", mod.eval(d=d, metrs=2, model=2, expls=NA)[,1:6]),
cbind(model="glm", expl="single", metrs="DHM", thress="opt", mod.eval(d=d, metrs=3, model=1, expls=NA)[,1:6]),
cbind(model="rf", expl="single", metrs="DHM", thress="opt", mod.eval(d=d, metrs=3, model=2, expls=NA)[,1:6]),
cbind(model="glm", expl="single", metrs="DHW", thress="opt", mod.eval(d=d, metrs=4, model=1, expls=NA)[,1:6]),
cbind(model="rf", expl="single", metrs="DHW", thress="opt", mod.eval(d=d, metrs=4, model=2, expls=NA)[,1:6]),
cbind(model="glm", expl="single", metrs="DHW2sd", thress="opt", mod.eval(d=d, metrs=5, model=1, expls=NA)[,1:6]),
cbind(model="rf", expl="single", metrs="DHW2sd", thress="opt", mod.eval(d=d, metrs=5, model=2, expls=NA)[,1:6]),
cbind(model="glm", expl="single", metrs="DHW3", thress="opt", mod.eval(d=d, metrs=6, model=1, expls=NA)[,1:6]),
cbind(model="rf", expl="single", metrs="DHW3", thress="opt", mod.eval(d=d, metrs=6, model=2, expls=NA)[,1:6]),

cbind(model="glm", expl="double", metrs="DHM", thress="opt", mod.eval(d=d, metrs=3, model=1, thress=0.23, expls=NA)[,1:6]),
cbind(model="rf", expl="double", metrs="DHM", thress="opt", mod.eval(d=d, metrs=3, model=2, thress=0.23, expls=NA)[,1:6]),
cbind(model="glm", expl="double", metrs="DHW", thress="opt", mod.eval(d=d, metrs=4, model=1, thress=0.68, expls=NA)[,1:6]),
cbind(model="rf", expl="double", metrs="DHW", thress="opt", mod.eval(d=d, metrs=4, model=2, thress=0.52, expls=NA)[,1:6]),
cbind(model="glm", expl="double", metrs="DHW2sd", thress="opt", mod.eval(d=d, metrs=5, model=1, thress=2.13, expls=NA)[,1:6]),
cbind(model="rf", expl="double", metrs="DHW2sd", thress="opt", mod.eval(d=d, metrs=5, model=2, thress=1.68, expls=NA)[,1:6]),
cbind(model="glm", expl="double", metrs="DHW3", thress="opt", mod.eval(d=d, metrs=6, model=1, thress=0.64, expls=NA)[,1:6]),
cbind(model="rf", expl="double", metrs="DHW3", thress="opt", mod.eval(d=d, metrs=6, model=2, thress=0.89, expls=NA)[,1:6]),

cbind(model="glm", expl="multi", metrs="null", thress="std", mod.eval(d=d, metrs=8, model=1, expls=c("DCW","UV_B","depth","Speed_current"))[,1:6]),
cbind(model="rf", expl="multi", metrs="null", thress="std", mod.eval(d=d, metrs=8, model=2, expls=c("DCW","UV_B", "SST_SD","K490"))[,1:6]),
cbind(model="glm", expl="multi", metrs="moSST", thress="std", mod.eval(d=d, metrs=1, model=1, expls=c("DCW","UV_B","Speed_current"))[,1:6]),
cbind(model="rf", expl="multi", metrs="moSST", thress="std", mod.eval(d=d, metrs=1, model=2, expls=c("DCW","UV_B", "SST_SD"))[,1:6]),
cbind(model="glm", expl="multi", metrs="wSST", thress="std", mod.eval(d=d, metrs=2, model=1, expls=c("DCW","UV_B", "Speed_current"))[,1:6]),
cbind(model="rf", expl="multi", metrs="wSST", thress="std", mod.eval(d=d, metrs=2, model=2, expls=c("DCW","UV_B", "SST_SD","K490"))[,1:6]),
cbind(model="glm", expl="multi", metrs="DHM", thress="std", mod.eval(d=d, metrs=3, model=1, thress=1, expls=c("DCW","UV_B","SST_SD","depth","Speed_current"))[,1:6]),
cbind(model="rf", expl="multi", metrs="DHM", thress="std", mod.eval(d=d, metrs=3, model=2, thress=1, expls=c("DCW","UV_B", "SST_SD","K490","Speed_current"))[,1:6]),
cbind(model="glm", expl="multi", metrs="DHM", thress="opt", mod.eval(d=d, metrs=3, model=1, thress=0.73, expls=c("DCW", "UV_B","SST_SD","Speed_current"))[,1:6]),
cbind(model="rf", expl="multi", metrs="DHM", thress="opt", mod.eval(d=d, metrs=3, model=2, thress=0.02, expls=c("DCW","UV_B","SST_SD","K490"))[,1:6]),
cbind(model="glm", expl="multi", metrs="DHW", thress="std", mod.eval(d=d, metrs=4, model=1, thress=1, expls=c("DCW","UV_B", "SST_SD","K490","Speed_current"))[,1:6]),
cbind(model="rf", expl="multi", metrs="DHW", thress="std", mod.eval(d=d, metrs=4, model=2, thress=1, expls=c("DCW","UV_B", "SST_SD","K490","Speed_current"))[,1:6]),
cbind(model="glm", expl="multi", metrs="DHW", thress="opt", mod.eval(d=d, metrs=4, model=1, thress=0.9, expls=c("DCW","UV_B","SST_SD","K490","Speed_current"))[,1:6]),
cbind(model="rf", expl="multi", metrs="DHW", thress="opt", mod.eval(d=d, metrs=4, model=2, thress=0.97, expls=c("DCW","UV_B","SST_SD","K490","Speed_current"))[,1:6]),
cbind(model="glm", expl="multi", metrs="DHW2sd", thress="std", mod.eval(d=d, metrs=5, model=1, thress=1, expls=c("DCW","UV_B","SST_SD","K490"))[,1:6]),
cbind(model="rf", expl="multi", metrs="DHW2sd", thress="std", mod.eval(d=d, metrs=5, model=2, thress=1, expls=c("DCW","UV_B", "SST_SD","K490","Speed_current"))[,1:6]),
cbind(model="glm", expl="multi", metrs="DHW2sd", thress="opt", mod.eval(d=d, metrs=5, model=1, thress=1.83, expls=c("DCW", "UV_B", "K490"))[,1:6]),
cbind(model="rf", expl="multi", metrs="DHW2sd", thress="opt", mod.eval(d=d, metrs=5, model=2, thress=1.67, expls=c("DCW","UV_B","SST_SD","K490","depth","Speed_current"))[,1:6]),
cbind(model="glm", expl="multi", metrs="DHW3", thress="std", mod.eval(d=d, metrs=6, model=1, thress=1, expls=c("DCW","UV_B", "K490","Speed_current"))[,1:6]),
cbind(model="rf", expl="multi", metrs="DHW3", thress="std", mod.eval(d=d, metrs=6, model=2, thress=1, expls=c("DCW","UV_B", "SST_SD","K490"))[,1:6]),
cbind(model="glm", expl="multi", metrs="DHW3", thress="opt", mod.eval(d=d, metrs=6, model=1, thress=0.94, expls=c("DCW","UV_B","K490","Speed_current"))[,1:6]),
cbind(model="rf", expl="multi", metrs="DHW3", thress="opt", mod.eval(d=d, metrs=6, model=2, thress=0.87, expls=c("DCW", "UV_B","SST_SD","K490"))[,1:6])
)


bl.eval2$model <- factor(bl.eval2$model, levels=c("raw","glm","rf"))
bl.eval2$expl <- factor(bl.eval2$expl, levels=c("single","double","multi"))
bl.eval2$thress <- factor(bl.eval2$thress, levels=c("std","opt"))
bl.eval2$metrs <- factor(bl.eval2$metrs, levels=c("null","moSST","wSST","DHM","DHW","DHW2d","DHW3","DHW2sd"))
bl.eval2 <- bl.eval2[order(bl.eval2$expl, bl.eval2$thress, bl.eval2$metrs, bl.eval2$model),]
bl.eval2$ord <- 1:nrow(bl.eval2)
bl.eval2$Model <- paste(bl.eval2$metrs, bl.eval2$expl, bl.eval2$thress, bl.eval2$model)
levelss <- unique(bl.eval2$Model)
bl.eval2$Model <- factor(bl.eval2$Model, levels=rev(levelss))
bl.eval2$Model2 <- paste(bl.eval2$expl, bl.eval2$thress)
require(reshape)
blEval2 <- melt(bl.eval2[,c("Model","Model2","TSS","AUC","ACC","TPR","TNR")], id.var=c("Model","Model2"))

ggplot(blEval2[blEval2$variable=="TSS",], aes(x=Model, y=value)) + geom_boxplot(aes(fill=Model2)) + scale_fill_manual(values=rev(c(gray(0.9),"#edf8b1","#beaed4", "#1d91c0","#7fcdbb"))) + geom_hline(yintercept=0, linetype=2)  + coord_flip() + theme_cowplot(font_size = 10) + panel_border(colour=1, size=1) + guides(fill=F) + scale_y_continuous(sec.axis=dup_axis())
# ggsave("your_directry/filename.extention", height=22, width=9, unit="cm")
ggplot(blEval2[blEval2$variable=="ACC",], aes(x=Model, y=value)) + geom_boxplot(aes(fill=Model2)) + scale_fill_manual(values=rev(c(gray(0.9),"#edf8b1","#beaed4", "#1d91c0","#7fcdbb"))) + geom_hline(yintercept=0.5, linetype=2)  + coord_flip() + theme_cowplot(font_size = 10) + panel_border(colour=1, size=1)  + guides(fill=F) + scale_y_continuous(sec.axis=dup_axis())
# ggsave("your_directry/filename.extention", height=22, width=9, unit="cm")
ggplot(blEval2[blEval2$variable=="TPR",], aes(x=Model, y=value)) + geom_boxplot(aes(fill=Model2)) + scale_fill_manual(values=rev(c(gray(0.9),"#edf8b1","#beaed4", "#1d91c0","#7fcdbb"))) + geom_hline(yintercept=0.5, linetype=2)  + coord_flip() + theme_cowplot(font_size = 10) + panel_border(colour=1, size=1)  + guides(fill=F) + scale_y_continuous(sec.axis=dup_axis())
# ggsave("your_directry/filename.extention", height=22, width=9, unit="cm")
ggplot(blEval2[blEval2$variable=="TNR",], aes(x=Model, y=value)) + geom_boxplot(aes(fill=Model2)) + scale_fill_manual(values=rev(c(gray(0.9),"#edf8b1","#beaed4", "#1d91c0","#7fcdbb"))) + geom_hline(yintercept=0.5, linetype=2)  + coord_flip() + theme_cowplot(font_size = 10) + panel_border(colour=1, size=1)  + guides(fill=F) + scale_y_continuous(sec.axis=dup_axis())
# ggsave("your_directry/filename.extention", height=22, width=9, unit="cm")


 
# Fig.6,7 prediction
############## prediction of coral bleaching 
dir.prd <- "set_your_working_directry"
dir.pr1 <- paste0(dir.prd, "prd_yr/")
ex. <- extent(c(122.995, 128.505, 24.005, 27.005)) # Ryukyu Islands
# refer Supple_Code0.txt for dir.mr, dir.uv, dir.k490, dir.speed, and included raster files
dir.dhw <- paste0(dir.mr, "DHW_ann_max/")
dir.dcw <- paste0(dir.mr, "DCW_ann_min/")
dir.uvy <- paste0(dir.uv, "yearly/")
DHW <- crop(stack(list.files(dir.dhw, full.names=TRUE)), ex.)
DCW <- crop(stack(list.files(dir.dcw, full.names=TRUE)), ex.)
UV_B <- crop(stack(list.files(dir.uvy, full.names=TRUE)), ex.)
SST_SD <- crop(raster(paste0(dir.mr, "SST_variation_1985-2015.tif")), ex.)
K490 <- resample(raster(paste0(dir.k490,"K490_2003_2016_mean_jul2sep.tif")), DHW)
Speed_current <- resample(raster(paste0(dir.speed, "cur_spd_Jul2Sep.tif")), DHW)

yrs <- c(2008,2009,2010,2013,2016)
for (y in 5:1) {
explss <- stack(DHW[[y]], DCW[[y]], SST_SD, UV_B[[y]], K490, Speed_current)
names(explss) <- c("DHW","DCW","SST_SD","UV_B","K490","Speed_current")
## the variable names must be consistent with those in the model
explss.m <- stack(DHW[[y]], DCW[[y]], SST_SD, 0.6*UV_B[[y]], 1.4*K490, Speed_current)
names(explss.m) <- c("DHW","DCW","SST_SD","UV_B","K490","Speed_current")
pred.y <- mod.eval(d, metrs=4, model=2, resp="rank2", thress=0.97, pred.data=explss, pred.data2=explss.m)
# pred for each k
writeRaster(pred.y[[2]], paste0(dir.pr1, "rf_prob_",yrs[y],"_Std.tif")) # prediction (probability)
writeRaster(pred.y[[3]], paste0(dir.pr1, "rf_prob_",yrs[y],"_Std_bin.tif")) # prediction (bleaching / non-bleaching)
writeRaster(pred.y[[4]], paste0(dir.pr1, "rf_prob_",yrs[y],"_MinUV.tif")) # prediction with reduced UV (probability)
writeRaster(pred.y[[5]], paste0(dir.pr1, "rf_prob_",yrs[y],"_MinUV_bin.tif")) # prediction with reduced UV (bleaching / non-bleaching)
}


# mean of prediction among years
base <- raster(res=0.01, ex=ex.)
base[] <- 0
prb.std <- prb.min <- bin.std <- bin.min <- base

dir.pr2 <- paste0(dir.prd, "prd_mean/")
L.prb.std <- list.files(dir.pr1, pattern="Std.tif")
L.prb.min <- list.files(dir.pr1, pattern="MinUV.tif")
L.bin.std <- list.files(dir.pr1, pattern="Std_bin.tif")
L.bin.min <- list.files(dir.pr1, pattern="MinUV_bin.tif")
for (y in 1:5) {
	prb.std <- stack(prb.std, mean(stack(paste0(dir.pr1, L.prb.std[y]))))
	prb.min <- stack(prb.min, mean(stack(paste0(dir.pr1, L.prb.min[y]))))
	bin.std <- stack(bin.std, mean(stack(paste0(dir.pr1, L.bin.std[y]))))
	bin.min <- stack(bin.min, mean(stack(paste0(dir.pr1, L.bin.min[y]))))
}
writeRaster(dropLayer(prb.std,1), paste0(dir.pr2, "prob_rf_2008-2016.tif"))
writeRaster(dropLayer(prb.min,1), paste0(dir.pr2, "prob_rf_2008-2016_UVreduce.tif"))
writeRaster(dropLayer(bin.std,1), paste0(dir.pr2, "bin_rf_2008-2016.tif"))
writeRaster(dropLayer(bin.min,1), paste0(dir.pr2, "bin_rf_2008-2016_UVreduce.tif"))

me.prb.std <- mean(dropLayer(prb.std,1))
me.prb.min <- mean(dropLayer(prb.min,1))
me.bin.std <- mean(dropLayer(bin.std,1))
me.bin.min <- mean(dropLayer(bin.min,1))

ex.ryu <- extent(c(126.6,128.5,26,27)) # eastern Ryukyu Islands
ex.yem <- extent(c(122.9,125.5,24,25)) # western Ryukyu Islands

japanS <- readShapeSpatial("directry_for_Japan_map_shapefile/filename.shp") 
# set your directry and filename (Japan map data is available at http://www.gsi.go.jp/ENGLISH/index.html)
japan.ryu <- crop(japanS, ex.ryu) # eastern Ryukyu Islands
japan.yem <- crop(japanS, ex.yem) # western Ryukyu Islands

maskD <- crop(raster("directry_for_distance from coastline"),ex.)
# available at http://oos.soest.hawaii.edu/erddap/griddap/dist2coast_1deg.html
maskD[maskD > 5] <- NA # limited to shallow water within 5 km from coastline
masc.dist.ryu <- crop(maskD, me.ryu)
masc.dist.yem <- crop(maskD, me.yem)

me.ryu <- crop(me.prb.std,ex.ryu)
me.yem <- crop(me.prb.std,ex.yem)
bi.ryu <- crop(me.bin.std,ex.ryu)
bi.yem <- crop(me.bin.std,ex.yem)

me.ryu.min <- crop(me.prb.min,ex.ryu)
me.yem.min <- crop(me.prb.min,ex.yem)
bi.ryu.min <- crop(me.bin.min,ex.ryu)
bi.yem.min <- crop(me.bin.min,ex.yem)


# (Fig. 6-7 prediction)
jet <- colorRampPalette(c("#00007F", "blue", "#007FFF", "cyan",��"#7FFF7F", "yellow", "#FF7F00", "red", "#7F0000"))����� 

# for eastern Ryukyu Islands (Fig. 6A,B; Fig. 7A, B)
par(mfrow=c(2,2))
plot(mask(me.ryu,masc.dist.ryu), col=jet(100), xlim=c(ex.ryu@xmin, ex.ryu@xmax), ylim=c(ex.ryu@ymin, ex.ryu@ymax), zlim=c(0.34,0.75))
plot(japan.ryu, col=gray(0.2), border=gray(0.2), lwd=0.1,  xlim=c(ex.ryu@xmin, ex.ryu@xmax), ylim=c(ex.ryu@ymin, ex.ryu@ymax), add=T)
plot(mask(bi.ryu,masc.dist.ryu), col=jet(100), xlim=c(ex.ryu@xmin, ex.ryu@xmax), ylim=c(ex.ryu@ymin, ex.ryu@ymax), zlim=c(0.28,1))
plot(japan.ryu, col=gray(0.2), border=gray(0.2), lwd=0.1,  xlim=c(ex.ryu@xmin, ex.ryu@xmax), ylim=c(ex.ryu@ymin, ex.ryu@ymax), add=T)
plot(mask(me.ryu.min,masc.dist.ryu), col=jet(100), xlim=c(ex.ryu@xmin, ex.ryu@xmax), ylim=c(ex.ryu@ymin, ex.ryu@ymax), zlim=c(0.34,0.75))
plot(japan.ryu, col=gray(0.2), border=gray(0.2), lwd=0.1,  xlim=c(ex.ryu@xmin, ex.ryu@xmax), ylim=c(ex.ryu@ymin, ex.ryu@ymax), add=T)
plot(mask(bi.ryu.min,masc.dist.ryu), col=jet(100), xlim=c(ex.ryu@xmin, ex.ryu@xmax), ylim=c(ex.ryu@ymin, ex.ryu@ymax), zlim=c(0.28,1))
plot(japan.ryu, col=gray(0.2), border=gray(0.2), lwd=0.1,  xlim=c(ex.ryu@xmin, ex.ryu@xmax), ylim=c(ex.ryu@ymin, ex.ryu@ymax), add=T)

# for western Ryukyu Islands (Fig. 6C,D; Fig. 7C, D)
par(mfrow=c(2,2))
plot(mask(me.yem,masc.dist.yem), col=jet(100), xlim=c(ex.yem@xmin, ex.yem@xmax), ylim=c(ex.yem@ymin, ex.yem@ymax), zlim=c(0.34,0.75))
plot(japan.yem, col=gray(0.2), border=gray(0.2), lwd=0.1,  xlim=c(ex.yem@xmin, ex.yem@xmax), ylim=c(ex.yem@ymin, ex.yem@ymax), add=T)
plot(mask(bi.yem,masc.dist.yem), col=jet(100), xlim=c(ex.yem@xmin, ex.yem@xmax), ylim=c(ex.yem@ymin, ex.yem@ymax), zlim=c(0.28,1))
plot(japan.yem, col=gray(0.2), border=gray(0.2), lwd=0.1,  xlim=c(ex.yem@xmin, ex.yem@xmax), ylim=c(ex.yem@ymin, ex.yem@ymax), add=T)
plot(mask(me.yem.min,masc.dist.yem), col=jet(100), xlim=c(ex.yem@xmin, ex.yem@xmax), ylim=c(ex.yem@ymin, ex.yem@ymax), zlim=c(0.34,0.75))
plot(japan.yem, col=gray(0.2), border=gray(0.2), lwd=0.1,  xlim=c(ex.yem@xmin, ex.yem@xmax), ylim=c(ex.yem@ymin, ex.yem@ymax), add=T)
plot(mask(bi.yem.min,masc.dist.yem), col=jet(100), xlim=c(ex.yem@xmin, ex.yem@xmax), ylim=c(ex.yem@ymin, ex.yem@ymax), zlim=c(0.28,1))
plot(japan.yem, col=gray(0.2), border=gray(0.2), lwd=0.1,  xlim=c(ex.yem@xmin, ex.yem@xmax), ylim=c(ex.yem@ymin, ex.yem@ymax), add=T)
