# Supplementary material for: High-resolution modeling of thermal thresholds and environmental influences on coral bleaching for local and regional reef management
Source: PeerJ. 2018 Feb 16;6:e4382. doi: 10.7717/peerj.4382 (PMC5817939; doi:10.7717/peerj.4382)
Supplement: Supplemental Information 5 — Three text files are included with detailed explanations. [file peerj-06-4382-s005.zip › Supple_Code1.txt]

######### execute whole of this file as source(paste0("your_working_directry", "Supple_Code1.txt")) before using
######### The usage of the following functions are summarized in Supple_Code2.txt
	
# Weekly SST model
wSST <- function(D, thres=31.5, type=1) { # type=1: metric; type=2: prediction
	sst <- apply(as.matrix(D[,paste("sst",1:7,sep="")]),1,mean)
	d.sst <- sst - thres
	d.prd <- rep(0, nrow(D))
	d.prd[d.sst > 0] <- 1
	return(list(sst, d.prd)[[type]]) }
	
# Monthly SST model
mSST <- function(D, thres=30) {
	d.sst <- D$moSST - thres
	d.prd <- rep(0, nrow(D))
	d.prd[d.sst > 0] <- 1
	return(d.prd) }

# DHW model
DHWd <- function(D, thres=1, nd=84, index=1, type=1) {
	sst <- as.matrix(D[,paste("sst",1:nd,sep="")])
	MMMs <- matrix(D[,c("MMM","MMMmax")[index]], nrow=nrow(D), ncol=nd) 
	hotspot <- sst - MMMs
	hotspot[hotspot < thres] <- 0 
	metr <- apply(hotspot, 1, sum)/7
	prd <- rep(0,nrow(D))
	prd[metr > 4] <- 1
	return(list(metr, prd)[[type]])
}


# DHW with SST variability model (index=1: Donner2011_2nd model; index=2: model in this study)
DHWd2 <- function(D, coef=1, nd=84, Kvar=2.45, index=1, type=1) {
	sst <- as.matrix(D[,paste("sst",1:nd,sep="")])
	MMMs <- matrix(D[,"MMM"], nrow=nrow(D), ncol=nd) 
	thress <- coef*matrix(D[,"SST_SD"], nrow=nrow(D), ncol=nd) 
	if (index==1) thress[] <- 1
	hotspot <- sst - MMMs
	hotspot[hotspot < thress] <- 0 
	metr <- apply(hotspot, 1, sum)/7
	prd <- rep(0,nrow(D))
	if (index==1) eval.Th <- Kvar*D[,"SST_SD"] else eval.Th <- 4
	prd[metr > eval.Th] <- 1
	return(list(metr, prd)[[type]])
}

# DHM model
DHMd <- function(D, thres=1, index=1, type=1) {
	sst <- as.matrix(D[,c("moSST","moSST1","moSST2")]) 
# Usually 12 months are needed, but three months are sufficient in Japan beaause of obvious seasonality
	MMMs <- matrix(D[,"MMM"], nrow=nrow(D), ncol=3)
	hotspot <- sst - MMMs
	hotspot[hotspot < thres] <- 0 
	metr <- apply(hotspot, 1, mean)
	prd <- rep(0,nrow(D))
	prd[metr > 1] <- 1
	return(list(metr, prd)[[type]])
}


# DCW: degree cooling weeks
DCWd <- function(D, thres=0, nd=84, index=1) {
	sst <- as.matrix(D[,paste("sst",1:nd,sep="")])
	MMMs <- matrix(D[,"MMM"], nrow=nrow(D), ncol=nd) 
	coolspot <- MMMs - sst
	coolspot[coolspot < thres] <- 0 
	metr <- apply(coolspot, 1, sum)/7
	return(metr)
}


####### Evaluation function for default single metrics ########
evals <- function(test, pred) {
mm <- mmetric(factor(test,levels=c(1,0)), factor(pred,levels=c(1,0)), c("ACC","TPR", "TNR"))[c(1,2,4)]/100
mm <- c(sum(mm[2:3])-1, auc(test,pred), mm[1], mm[2:3])
names(mm) <- c("TSS","AUC","ACC","TPR","TNR")
return(mm) }

######## Evaluation on the standard thermal indices ######## 
mod.eval0 <- function(d, metrs, resp="rank2", num.k=10) {
	metrics <- c("moSST","wSST","DHM","DHW","DHW2","DHW3", "DHW2d")[metrs]
if (metrs==2) d$wSST <- apply(as.matrix(d[,paste("sst",1:7,sep="")]),1,mean)
if (metrs==3) d$DHM <- DHMd(d,thres=1)
if (metrs==4) d$DHW <- DHWd(d,thres=1)
if (metrs==5) d$DHW2 <- DHWd2(d,coef=1, index=2)
if (metrs==6) d$DHW3 <- DHWd(d,thres=1, index=2)
if (metrs==7) d$DHW2d <- DHWd2(d,coef=1)
tss.a. <- NULL
for (k in 1:num.k) {
set.seed(k)
inTrain <- kfold(d[,resp], 3) # use 1/3 data for evaluation
inTrain[inTrain==k] <- 1 # set 1 for testing year
d.tes <- d[inTrain==1,]
if (metrs==1) preds <- mSST(d.tes, thres=30)
if (metrs==2) preds <- wSST(d.tes, thres=31.5, type=2) 
if (metrs==3) preds <- DHMd(d.tes, thres=1, type=2)
if (metrs==4) preds <- DHWd(d.tes, thres=1, type=2)
if (metrs==5) preds <- DHWd2(d.tes, coef=1, type=2, index=2)
if (metrs==6) preds <- DHWd(d.tes, thres=1, type=2, index=2)
if (metrs==7) preds <- DHWd2(d.tes, coef=1, type=2)
tss.a. <- rbind(tss.a., evals(d.tes[,resp], preds))
}
return(tss.a.)
}


######## Evaluating function for thresholds optimized models ###########
# see: "?evaluate" for the other thres.method (e.g. 'spec_sens')
mod.eval <- function(d, metrs, model, resp="rank2", thress=1, 
	thres.method="spec_sens", num.k=10, expls=NA, pred.data=NA, pred.data2=NA) {
	if (class(pred.data)!="logical") expls <- names(pred.data) # if pred.data is provided, use the variable set
	if (class(pred.data2)!="logical") Pred <- Pred.min <- Pred2 <- Pred.min2 <- pred.data[[1]]
	metrics <- c("moSST","wSST","DHM","DHW","DHW2","DHW3","DHW2d")[metrs]
if (metrs==2) d$wSST <- apply(as.matrix(d[,paste("sst",1:7,sep="")]),1,mean)
if (metrs==3) d$DHM <- DHMd(d,thres=thress)
if (metrs==4) d$DHW <- DHWd(d,thres=thress)
if (metrs==5) d$DHW2 <- DHWd2(d,coef=thress, index=2)
if (metrs==6) d$DHW3 <- DHWd(d,thres=thress, index=2)

tss.a. <- NULL
for (k in 1:num.k) {
set.seed(k)
inTrain <- kfold(d[,resp], 3) # use 1/3 data for evaluation
inTrain[inTrain==k] <- 1 # set 1 for testing year
d.tra <- d[inTrain!=1,] # training data
d.tes <- d[inTrain==1,]
test.pr <- d.tes[d.tes[,resp]==1,]
test.ab <- d.tes[d.tes[,resp]==0,]
d.tra.focal <- d.tra[, c(resp,na.omit(c(metrics,expls)))]

formul <- as.formula(paste(resp,"~",paste(na.omit(c(metrics,expls)), collapse=" + ")))
if (model==1) {
model.a <- glm(formul, family = binomial, data=d.tra.focal) 
coefs <- coef(model.a)
} else {
model.a <- suppressWarnings(randomForest(formul, data=d.tra.focal))	
}

ev.a. <- evaluate(test.pr, test.ab, model.a)
eval.thres <- threshold(ev.a., thres.method)
ev.a. <- evaluate(test.pr, test.ab, model.a, tr=eval.thres)	
if (model==1) {
name.coef <- names(coefs)
coefs <- data.frame(matrix(coefs,nrow=1))
names(coefs) <- name.coef
names(coefs)[1] <- "Intercept"
eval.thres <- plogis(eval.thres)
tss.a. <- rbind(tss.a., data.frame(ev.a.@TPR + ev.a.@TNR - 1, ev.a.@auc, ev.a.@CCR, ev.a.@TPR, ev.a.@TNR, eval.thres, coefs))
} else {
tss.a. <- rbind(tss.a., data.frame(ev.a.@TPR + ev.a.@TNR - 1, ev.a.@auc, ev.a.@CCR, ev.a.@TPR, ev.a.@TNR, eval.thres))	
}
if (class(pred.data)!="logical") {
pred <- raster::predict(pred.data, model.a)
pred2 <- pred
pred2[] <- 0
pred2[pred > eval.thres] <- 1
Pred <- raster::stack(Pred, pred)
Pred2 <- raster::stack(Pred2, pred2)
}
if (class(pred.data2)!="logical") {
pred.min <- raster::predict(pred.data2, model.a)
pred.min2 <- pred.min
pred.min2[] <- 0
pred.min2[pred.min > eval.thres] <- 1
Pred.min <- raster::stack(Pred.min, pred.min)
Pred.min2 <- raster::stack(Pred.min2, pred.min2)
}
} # k loop
names(tss.a.)[1:5] <- c("TSS","AUC","ACC","TPR","TNR")
if (class(pred.data)=="logical" & class(pred.data2)=="logical") out.list <- tss.a.
if (class(pred.data)!="logical" & class(pred.data2)=="logical") out.list <- list(tss.a., dropLayer(Pred, 1), dropLayer(Pred2, 1))
if (class(pred.data)!="logical" & class(pred.data2)!="logical") out.list <- list(tss.a., dropLayer(Pred, 1), dropLayer(Pred2, 1), dropLayer(Pred.min,1), dropLayer(Pred.min2,1))
return(out.list)
}


###### Optimization function for thermal stress indices #########
sst.mod.sel <- function(d, metrs, std.thres=TRUE, prec=0.01, resp="rank2", 
thres.method="spec_sens", num.k=10, expls=NA, ex.fix=NA) { # otherwise: "equal_sens_spec"
 # metrs =1: moSST; =2: wSST; =3: DHM; =4: DHW; =5: DHW2; =6: DHW3; =7: NA
metric <- c("moSST","wSST","DHM","DHW","DHW2","DHW3", NA)[metrs]
if (std.thres) thress <- 1 else thress <- list(seq(27,31,prec), seq(27,31,prec), seq(0,2.5,prec), seq(0,1.5,prec), seq(0,2.5,prec), seq(0,1.5,prec), NA)[[metrs]]
if (length(na.omit(expls))==0) { 
	combins <- data.frame(NA) # dummy
} else {
combins0 <- sapply(1:length(expls), function(x) {
	combs <- matrix(NA,nrow=length(expls),ncol=ncol(combn(1:length(expls),x)))
combs[1:x,] <- combn(1:length(expls),x)
return(t(combs))})
combins <- NULL
for (c in 1:(length(combins0))) { combins <- rbind(combins, combins0[[c]]) }
if (metrs < 7) {
combins <- rbind(combins[1,], combins)
combins[1,] <- NA # indicating no selection of covariate
}
}

tss.th <- NULL
pb <- txtProgressBar(max = length(thress), style = 3) 
	for (th in thress) {
setTxtProgressBar(pb, which(thress==th)) 
if (metrs==2) d$wSST <- apply(as.matrix(d[,paste("sst",1:7,sep="")]),1,mean)
if (metrs==3) d$DHM <- DHMd(d,thres=th)
if (metrs==4) d$DHW <- DHWd(d,thres=th)
if (metrs==5) d$DHW2 <- DHWd2(d,coef=th, index=2)
if (metrs==6) d$DHW3 <- DHWd(d,thres=th, index=2)
tss.s <- NULL
	for (vr in 1:(nrow(combins))) {
tss.b.glm <- NULL
tss.b.rf <- NULL
for (k in 1:num.k) {
set.seed(k)
inTrain <- kfold(d[,resp], 3) # use 1/3 data for evaluation
inTrain[inTrain==k] <- 1 # set 1 for testing year
d.tra <- d[inTrain!=1,] # training data
d.tes <- d[inTrain==1,]
test.pr <- d.tes[d.tes[,resp]==1,]
test.ab <- d.tes[d.tes[,resp]==0,]

formul <- as.formula(paste(resp,"~",paste(na.omit(c(metric, ex.fix, expls[na.omit(combins[vr,])])), collapse=" + ")))
gm.b <- glm(formul, family = binomial, data=d.tra)	 
rf.b <- suppressWarnings(randomForest(formul, data=d.tra))	
# see p.59 in the textbook for the package "dismo": regression-type model is recommended also for presence/absence predictions
# https://cran.r-project.org/web/packages/dismo/vignettes/sdm.pdf

ev.b.G <- evaluate(test.pr, test.ab, gm.b)
ev.b.G <- evaluate(test.pr, test.ab, gm.b, tr=threshold(ev.b.G, thres.method))	
tss.b.glm <- c(tss.b.glm, ev.b.G@TPR + ev.b.G@TNR - 1)

ev.b.R <- evaluate(test.pr, test.ab, rf.b)
ev.b.R <- evaluate(test.pr, test.ab, rf.b, tr=threshold(ev.b.R, thres.method))	
tss.b.rf <- c(tss.b.rf, ev.b.R@TPR + ev.b.R@TNR - 1)
} # end k loop
expl.focal <- paste(ex.fix, expls[c(na.omit(combins[vr,]))], collapse=", ")
tss.s <- rbind(tss.s, c(th, expl.focal, mean(tss.b.glm), mean(tss.b.rf), sd(tss.b.glm), sd(tss.b.rf)))
} # end vr loop
tss.th <- rbind(tss.th, tss.s)
close(pb)
} # end th loop
tss.th <- data.frame(tss.th)
names(tss.th) <- c("thres","var.set","me.glm","me.rf","sd.glm","sd.rf") 
return(tss.th)
}


############## function extracting 84 days of daily sst data from each raster file
############## (note that Data_S1.csv already includes 84 days of daily SST data)
############## (this function is just a helper for other scientists to obtain these SST data)
sst84days <- function(d, dir.sst, lat="Latitude", lon="Longitude", yr="year", mo="month", dy="day", extention=".tif") {
ncol.bf <- ncol(d)+1
sst.s <- data.frame(matrix(NA,nrow=nrow(d), ncol=84)) # preparing empty matrix for 84 days ssts
names(sst.s) <- paste("sst", 1:84, sep="")
d <- cbind(d, sst.s)

# extract times from SST data
dir.list <- list.files(dir.sst, pattern=extention)
dir.list.day <- gsub(extention, "", dir.list)
dir.list.day <- strptime(dir.list.day, "%Y-%m-%d")

# extract times of 84 days from obsevation data
d.time <- strptime(paste(d[,yr], d[,mo], d[,dy], sep="-"), "%Y-%m-%d")
d.sst.list <- t(sapply(1:nrow(d), function(i) {
	dd.time <- d.time[i] - dir.list.day
	dd.time[dd.time < 0] <- -1 * dd.time[dd.time < 0]+10^5 # set dummy value for future time
return(which.min(dd.time) : (which.min(dd.time)-83)) }	)) # the file numbers from the latest to past 84 days
day.vec <- unique(d.sst.list[,1]) # unique list of observation dates

for (day in day.vec) { 
for (past in c(0:83)) { 
	dy.sst <- raster(paste(dir.sst, dir.list, sep="")[day-past])
d[d.sst.list[,1]==day, ncol.bf+past] <- raster::extract(dy.sst, 
	cbind(d[,lon][d.sst.list[,1]==day], d[,lat][d.sst.list[,1]==day]))
}	}
	
# filling non-available cases using IDW interpolation	
na.row <- which(is.na(sst.s[,1]+sst.s[,2]))
for (n in na.row) {
na.xy <- d[n, c(lon,lat)]
	dd.time <- d.time[n] - dir.list.day
	dd.time[dd.time < 0] <- -1 * dd.time[dd.time < 0]+10^5 # set dummy value for future time
d.sst.list <- which.min(dd.time) : (which.min(dd.time)-83) # the file numbers from the latest to past 84 days
for (dy in d.sst.list) {
	ord.sst <- c(1:84)[d.sst.list==dy]
	dy.sst <- raster(paste(dir.sst, dir.list, sep="")[dy])
sourceV <- crop(dy.sst, extent(c(na.xy[,1]-1,na.xy[,1]+1,na.xy[,2]-1,na.xy[,2]+1)))
Dd <-�as.data.frame(sourceV, xy=T) 
names(Dd)[3] <- "layer" 
Ds <- Dd[!is.na(Dd$layer),] # source points
Dn <-�na.xy # target points
coordinates(Ds) <- ~x+y 
coordinates(Dn) <- c(lon, lat) 
d[n, ncol.bf+ord.sst-1] <-�gstat::idw(layer ~ 1, idp = 2.5, nmax=8, Ds, Dn)$var1.pred
}	}
return(d)	}


############## function extracting monthly UV-B data from each raster file
uv.mo.extr <- function(d, dir.uv, lat="Latitude", lon="Longitude", yr="year", mo="month", extention=".tif") {
list.s <- list.files(dir.uv, pattern=extention)

d$UV_B <- NA
for (y in unique(substr(d$time,1,7)))  {
	list.m <- list.s[substr(list.s,5,11)==y]
	uv <- raster(paste0(dir.uv, list.m))
d$UV_B[substr(d$time,1,7)==y] <- raster::extract(uv, cbind(d$Longitude[substr(d$time,1,7)==y], d$Latitude[substr(d$time,1,7)==y]))
}

# filling non-available cases using IDW interpolation	
na.row <- which(is.na(d$UV_B))
for (n in na.row) {
na.xy <- d[n, c("Longitude","Latitude")]
sourceV <- crop(raster(paste0(dir.uv, list.s[substr(list.s,5,11)==substr(d$time[n],1,7)])), 
	extent(c(na.xy[,1]-1,na.xy[,1]+1,na.xy[,2]-1,na.xy[,2]+1)))
Dd <-�as.data.frame(sourceV, xy=T) 
names(Dd)[3] <- "layer" 
Ds <- Dd[!is.na(Dd$layer),]  # source points
Dn <-�na.xy  # target points
coordinates(Ds) <- ~x+y 
coordinates(Dn) <- ~Longitude+Latitude 
d$UV_B[n] <-�gstat::idw(layer ~ 1, idp = 2.5, nmax=8, Ds, Dn)$var1.pred
}
return(d) }
